# Supplementary material for: Molecular Characterization Clinical and Immunotherapeutic Characteristics of m5C Regulator NOP2 Across 33 Cancer Types
Source: Front Cell Dev Biol. 2022 Mar 16;10:839136. doi: 10.3389/fcell.2022.839136 (PMC8966037; doi:10.3389/fcell.2022.839136)
Supplement: Supplementary file 7 [file Table1.XLSX]

## Sheet: Table S1
Table 1. Abbreviation of 33 human cancers.
Abbreviation	Full name
ACC	Adrenocortical carcinoma
BLCA	Bladder urothelial carcinoma
BRCA	Breast invasive carcinoma
CESC	Cervical squamous cell carcinoma and endocervical adenocarcinoma
CHOL	Cholangiocarcinoma
COAD	Colon adenocarcinoma
DLBC	Lymphoid neoplasm diffuse large B-cell lymphoma
ESCA	Esophageal carcinoma
GBM	Glioblastoma multiforme
HNSC	Head and neck squamous cell carcinoma
KICH	Kidney chromophobe
KIRC	Kidney renal clear cell carcinoma
KIRP	Kidney renal papillary cell carcinoma
LAML	Acute myeloid leukemia
LGG	Brain lower grade glioma
LIHC	Liver hepatocellular carcinoma
LUAD	Lung adenocarcinoma
LUSC	Lung squamous cell carcinoma
MESO	Mesothelioma
OV	Ovarian serous cystadenocarcinoma
PAAD	Pancreatic adenocarcinoma
PCPG	Pheochromocytoma and paraganglioma
PRAD	Prostate adenocarcinoma
READ	Rectum adenocarcinoma
SARC	Sarcoma
SKCM	Skin cutaneous melanoma
STAD	Stomach adenocarcinoma
TGCT	Testicular germ cell tumors
THCA	Thyroid carcinoma
THYM	Thymoma
UCEC	Uterine corpus endometrial carcinoma
UCS	Uterine carcinosarcoma
UVM	Uveal melanoma

## Sheet: Table S2
Supplementary Table 2. Cox results of overall survival in 33 human cancers.
CancerType	HR	HR.95L	HR.95H	pvalue
ACC	6.20329	2.80751	13.7064	6.41972e-06
BLCA	0.854532	0.644719	1.13262	0.274131
BRCA	0.883736	0.69284	1.12723	0.319527
CESC	1.1455	0.755736	1.73627	0.522077
CHOL	0.936938	0.309175	2.83934	0.908325
COAD	1.5214	0.95466	2.42458	0.077594
DLBC	1.09254	0.267651	4.45973	0.901847
ESCA	1.03461	0.649911	1.64702	0.885951
GBM	0.948752	0.663906	1.35581	0.772723
HNSC	1.07474	0.856638	1.34838	0.533379
KICH	6.52675	2.05982	20.6807	0.00143253
KIRC	2.70116	2.09667	3.47994	1.49622e-14
KIRP	3.07006	1.60728	5.86411	0.000680886
LAML	0.991185	0.580212	1.69325	0.974147
LGG	1.68617	1.25934	2.25766	0.000450805
LIHC	1.64636	1.19671	2.26498	0.00218912
LUAD	1.37099	1.09005	1.72434	0.00699736
LUSC	0.866964	0.696691	1.07885	0.200671
MESO	2.31816	1.36511	3.93658	0.00185859
OV	1.13004	0.889949	1.43491	0.315754
PAAD	0.963241	0.667902	1.38918	0.841114
PCPG	0.0753534	0.00750423	0.756659	0.0280283
PRAD	2.07328	0.466921	9.20607	0.337739
READ	0.537947	0.236308	1.22462	0.139626
SARC	1.49466	1.06789	2.09199	0.0191368
SKCM	1.44377	1.13604	1.83486	0.00267484
STAD	0.811049	0.614131	1.07111	0.13998
TGCT	1.05488	0.197287	5.64033	0.950201
THCA	1.63236	0.343281	7.76216	0.537917
THYM	0.315842	0.0672954	1.48236	0.144023
UCEC	1.29857	0.878395	1.91973	0.190232
UCS	1.25802	0.836545	1.89185	0.270187
UVM	4.20605	1.34606	13.1427	0.0134663

## Sheet: Table S3
Supplementary Table 3. Cox results of disease free survival in 33 human cancers.
CancerType	HR	HR.95L	HR.95H	pvalue
ACC	1.92806	0.485003	7.66472	0.351158
BLCA	0.516765	0.246156	1.08486	0.0810375
BRCA	1.01547	0.730915	1.41081	0.927091
CESC	0.876389	0.428502	1.79242	0.717778
CHOL	1.17004	0.195022	7.01966	0.863606
COAD	1.81644	0.691019	4.77478	0.226105
DLBC	0.106472	0.000497283	22.7965	0.413326
ESCA	0.772387	0.351844	1.69558	0.519721
HNSC	0.994373	0.47725	2.07182	0.987979
KICH	0.491659	0.00992282	24.3609	0.721444
KIRC	0.576136	0.179782	1.8463	0.353406
KIRP	3.20435	1.41845	7.23877	0.00509938
LGG	1.70421	0.833006	3.48658	0.144379
LIHC	1.39508	1.03562	1.87929	0.0285088
LUAD	1.09519	0.785222	1.52752	0.592208
LUSC	1.82518	1.24254	2.68101	0.00216305
MESO	1.58091	0.271657	9.20018	0.610271
OV	0.747459	0.537145	1.04012	0.0842345
PAAD	0.951625	0.444895	2.03552	0.898294
PCPG	1.07373	0.0874273	13.1869	0.955667
PRAD	1.97874	0.808366	4.84363	0.135126
READ	2.31133	0.425352	12.5595	0.331982
SARC	1.61946	1.0789	2.43087	0.0199963
STAD	0.597491	0.348519	1.02432	0.0611259
TGCT	1.04321	0.611717	1.77908	0.876556
THCA	0.809717	0.207031	3.16688	0.761636
UCEC	1.1787	0.711388	1.95298	0.52337
UCS	1.40762	0.716823	2.76413	0.320703

## Sheet: Table S4
Supplementary Table 4. Cox results of disease-specific survival in 33 human cancers.
CancerType	HR	HR.95L	HR.95H	pvalue
ACC	6.53505	2.64802	16.1279	4.64591e-05
BLCA	0.854332	0.604053	1.20831	0.373402
BRCA	0.963408	0.700789	1.32444	0.81843
CESC	1.08587	0.6711	1.75698	0.737228
CHOL	0.565617	0.163342	1.95861	0.36855
COAD	1.58817	0.898269	2.80794	0.111616
DLBC	0.65395	0.0927596	4.61031	0.669937
ESCA	0.968209	0.561861	1.66843	0.907369
GBM	0.923292	0.627309	1.35893	0.68569
HNSC	0.912288	0.675189	1.23265	0.549956
KICH	11.3948	3.31849	39.127	0.000110779
KIRC	3.59933	2.64563	4.89682	3.51136e-16
KIRP	6.30982	2.73269	14.5695	1.59968e-05
LGG	1.84404	1.31753	2.58096	0.000360307
LIHC	1.71301	1.12336	2.61215	0.0124074
LUAD	1.41953	1.06558	1.89104	0.0166626
LUSC	1.02835	0.731018	1.44662	0.872447
MESO	2.06194	1.05229	4.04036	0.0349916
OV	1.06422	0.821629	1.37844	0.63725
PAAD	0.958239	0.625497	1.46799	0.844602
PCPG	0.135493	0.0100521	1.82631	0.132034
PRAD	5.56045	0.630021	49.0756	0.122552
READ	0.827771	0.254391	2.69351	0.753526
SARC	1.53552	1.06298	2.21813	0.0222876
SKCM	1.35494	1.04338	1.75955	0.0226989
STAD	0.796704	0.558376	1.13676	0.210139
TGCT	0.735535	0.133099	4.06472	0.724719
THCA	13.2769	1.67002	105.553	0.0144936
THYM	4.98467	0.431512	57.5812	0.198186
UCEC	1.07615	0.657877	1.76035	0.770074
UCS	1.71944	1.01995	2.89867	0.0419425
UVM	4.68779	1.41861	15.4908	0.0112979

## Sheet: Table S5
Supplementary Table 5. Cox results of progression free survival in 33 human cancers.
CancerType	HR	HR.95L	HR.95H	pvalue
ACC	1.99091	1.06371	3.72631	0.031312
BLCA	0.844781	0.634033	1.12558	0.249313
BRCA	0.946504	0.735596	1.21788	0.66905
CESC	1.02897	0.671615	1.57647	0.895611
CHOL	0.89508	0.330186	2.42642	0.82755
COAD	1.40433	0.941546	2.09457	0.0959773
DLBC	1.7124	0.493191	5.94557	0.397018
ESCA	1.1026	0.717885	1.6935	0.65551
GBM	0.73936	0.513145	1.0653	0.105123
HNSC	0.947518	0.744672	1.20562	0.660953
KICH	4.39017	1.59527	12.0817	0.00418045
KIRC	2.25189	1.72652	2.93713	2.11235e-09
KIRP	2.43805	1.3983	4.25093	0.00167842
LGG	1.53894	1.20774	1.96097	0.000489441
LIHC	1.40467	1.07299	1.83887	0.0134123
LUAD	1.16152	0.934612	1.44352	0.176959
LUSC	1.0996	0.843793	1.43295	0.482208
MESO	1.49271	0.860423	2.58962	0.154115
OV	0.835173	0.665344	1.04835	0.120454
PAAD	1.06257	0.752544	1.50033	0.730231
PCPG	1.57247	0.505773	4.88885	0.434145
PRAD	1.50126	0.886912	2.54114	0.130266
READ	0.754454	0.371538	1.53201	0.435611
SARC	1.51973	1.12722	2.04891	0.0060406
SKCM	1.25511	1.01926	1.54554	0.0323899
STAD	0.767336	0.569436	1.03401	0.0818271
TGCT	1.01272	0.628566	1.63165	0.958581
THCA	1.03091	0.428957	2.47756	0.945757
THYM	3.13778	1.12436	8.75668	0.0289757
UCEC	1.10519	0.787654	1.55074	0.562757
UCS	1.35306	0.893297	2.04947	0.153485
UVM	5.64381	1.8626	17.1012	0.00221635

## Sheet: Table S6
Supplementary Table 6. Correlation of NOP2 expression with stromal score and immune score of tumor microenvironment in 33 human cancers.
CancerType	Gene	StromalScore	ImmuneScore
ACC	NOP2	0.256828	0.0292508
BLCA	NOP2	2.87834e-05	0.275962
BRCA	NOP2	0	0.00794471
CESC	NOP2	0.334593	0.478927
CHOL	NOP2	0.94566	0.867335
COAD	NOP2	4.13703e-09	1.84224e-07
DLBC	NOP2	0.299358	0.44146
ESCA	NOP2	1.97385e-07	0.000205249
GBM	NOP2	7.27518e-07	2.34818e-07
HNSC	NOP2	0.000529587	7.60956e-06
KICH	NOP2	0.171223	0.635358
KIRC	NOP2	0.0845925	9.9098e-08
KIRP	NOP2	0.0231994	0.805541
LAML	NOP2	1.73947e-05	0.000263209
LGG	NOP2	0.232862	0.00133619
LIHC	NOP2	0.000655383	0.936565
LUAD	NOP2	1.35464e-13	1.47418e-08
LUSC	NOP2	0	1.42867e-13
MESO	NOP2	0.639302	0.623304
OV	NOP2	1.15855e-05	0.000498256
PAAD	NOP2	0.0163199	0.669142
PCPG	NOP2	0.0565503	0.865629
PRAD	NOP2	1.80084e-07	0.00679573
READ	NOP2	0.00272742	0.0054355
SARC	NOP2	0.00267521	0.80535
SKCM	NOP2	7.28718e-10	1.74178e-07
STAD	NOP2	1.96824e-12	0.0141121
TGCT	NOP2	5.27462e-07	0.0433035
THCA	NOP2	0.615075	0.475423
THYM	NOP2	0.000719794	4.48736e-06
UCEC	NOP2	4.08734e-06	0.115579
UCS	NOP2	0.00125325	0.00298989
UVM	NOP2	0.22786	0.100162

## Sheet: Table S7
Supplementary Table 7. Correlation of NOP2 expression with 22 immune cells infiltration in 33 human cancers
CancerType	Gene	B cells naive	B cells memory	Plasma cells	T cells CD8	T cells CD4 naive	T cells CD4 memory resting	T cells CD4 memory activated	T cells follicular helper	T cells regulatory (Tregs)	T cells gamma delta	NK cells resting	NK cells activated	Monocytes	Macrophages M0	Macrophages M1	Macrophages M2	Dendritic cells resting	Dendritic cells activated	Mast cells resting	Mast cells activated	Eosinophils	Neutrophils
ACC	NOP2	0.135601	1	0.58823	0.531808	1	0.164366	0.246218	0.167365	0.720731	0.265572	0.160303	0.545979	0.936641	0.0150176	0.240521	0.577253	0.00338399	0.373678	0.0133361	0.125033	0.169557	0.00738778
BLCA	NOP2	0.0544234	0.188597	0.00493245	0.0248374	1	0.0769346	0.00261288	0.0105412	0.283303	1	0.0198697	0.322521	0.170711	0.171374	0.0728621	0.100856	0.630535	0.28814	0.000100301	0.235869	0.959574	0.524669
BRCA	NOP2	0.0368679	1	0.951099	5.22473e-14	1	2.92246e-14	2.22881e-18	1.64254e-13	4.33619e-05	0.0720007	1	0.00103898	0.108148	6.88514e-05	1.74986e-05	8.82534e-15	0.0187091	2.54907e-12	5.45514e-30	1	1	1
CESC	NOP2	0.80083	1	0.414076	0.748109	1	0.16956	0.058293	0.623538	0.340044	1	0.0205078	0.442428	0.538854	0.172265	0.315339	0.698164	2.18017e-06	0.59478	0.0941935	0.336952	1	0.657621
CHOL	NOP2	0.837461	0.411937	0.872219	0.703902	1	0.749994	0.737888	0.866362	0.0552816	1	1	0.481087	0.583233	0.950398	0.673734	0.0335782	0.601446	0.560578	0.0337494	0.689238	1	0.00873575
COAD	NOP2	0.341258	1	0.828919	0.00072381	1	0.00785665	0.0133044	5.55935e-05	0.0184312	1	0.275747	0.106	0.434831	0.964404	0.0479031	0.0155509	1.18877e-06	0.0531913	0.503297	0.457021	2.24049e-05	0.00430836
DLBC	NOP2	0.226322	0.549053	0.864266	0.611856	1	0.485332	0.0709818	0.721739	0.026203	0.638849	1	0.129509	0.391653	0.708372	0.669322	0.576117	0.263364	0.188773	0.400838	1	1	1
ESCA	NOP2	0.122355	0.509595	0.4013	0.25002	1	0.87923	0.256493	0.0173563	0.174611	1	0.0846456	0.531559	0.752856	0.157063	0.57593	0.0610465	0.170154	0.0255203	8.9539e-07	0.00614912	1	0.756036
GBM	NOP2	0.000897437	1	0.648256	0.984099	1	0.59218	0.303876	0.236874	0.14841	1	0.76608	0.340592	0.784347	0.298311	0.0198758	0.394235	1	1	0.50035	0.294056	0.0747954	0.0196598
HNSC	NOP2	0.90805	1	0.320092	0.821518	1	0.713813	0.130346	0.337201	0.114669	1	0.00318447	0.00692571	0.94199	0.0475819	0.940356	0.936583	0.000108658	0.0670801	0.0043231	0.00318547	1	0.0917276
KICH	NOP2	0.928685	1	0.240794	0.435394	1	0.960936	1	0.657578	0.393661	0.896033	0.858553	0.941751	0.895862	0.452232	0.633544	0.44845	0.363617	0.672204	0.260343	0.256032	0.0516738	0.544229
KIRC	NOP2	0.00254539	1	0.00420794	1.53043e-06	1	3.54917e-06	0.540909	6.89664e-09	1.17399e-12	0.0717311	0.0243902	0.000863509	0.808612	0.0778777	0.22348	1.05866e-07	0.000121959	0.0706336	2.35538e-15	1	1	0.0295068
KIRP	NOP2	0.0096838	0.0689346	0.844507	0.15603	1	0.274844	1	0.072505	0.111106	1	1	0.0375464	0.775713	0.0483579	0.973107	0.0636538	0.186594	0.823008	0.00745983	1	1	0.118496
LAML	NOP2	0.0107354	0.953433	0.0122521	0.21354	0.17406	0.0196056	1	1	0.65058	0.0976962	0.0462361	0.0905051	0.0813685	1	1	0.879514	1	1	0.0120311	1	0.053791	6.09088e-07
LGG	NOP2	0.0259512	1	0.951177	0.334876	1	0.88743	1	0.106004	0.440238	1	0.355268	0.318823	0.369105	0.161248	0.0686225	0.143148	0.808401	1	0.979658	0.164422	0.063793	0.953021
LIHC	NOP2	0.641383	1	0.746465	0.902714	1	0.102944	0.00436386	0.00596902	0.0890902	0.00701251	1	0.277112	0.897291	1.52361e-05	0.105022	0.000359603	0.658902	0.0409747	0.00801832	1	1	0.860467
LUAD	NOP2	0.272048	0.0129707	0.0191695	6.15262e-05	1	5.42203e-08	0.00451307	0.00019149	0.0546082	1	0.130774	0.0016763	6.77373e-05	2.04236e-09	0.00184324	0.0225343	8.31808e-15	0.766416	9.63779e-14	1	1	0.651716
LUSC	NOP2	0.44916	0.164049	0.0579573	0.000131725	1	0.00022731	0.405362	1.96156e-06	0.574822	1	0.491434	0.031637	0.00397534	3.78341e-05	0.0192323	0.038161	0.00066315	0.700794	0.00100092	0.107143	1	3.03563e-06
MESO	NOP2	0.67367	0.45649	0.844805	0.414503	1	0.944746	0.975952	0.142043	0.544114	1	1	0.778997	0.0147412	0.0215267	0.082615	0.276086	0.684083	0.621245	0.133643	1	1	0.319349
OV	NOP2	0.146724	0.0709503	0.72257	0.371703	1	0.973198	0.0527266	0.101255	0.547873	1	1	0.0712287	0.338667	0.47718	0.12827	0.145153	0.0132198	0.0236091	0.0723641	0.598058	1	0.303153
PAAD	NOP2	0.0422246	0.243719	0.496428	0.367595	1	0.194276	0.461497	0.0780098	0.000423127	1	0.459678	0.302004	0.0659587	0.602282	0.7553	0.0490041	0.644579	0.260604	0.0708009	1	1	0.0573857
PCPG	NOP2	0.887766	0.983038	0.315095	0.697893	1	0.406017	0.775043	0.941078	0.82344	1	0.987347	0.811464	0.432659	0.937623	0.019734	0.29377	0.743658	0.929663	0.799268	0.475885	1	0.351479
PRAD	NOP2	0.298758	1	0.694549	0.000401667	1	0.183763	0.236546	0.212695	0.012243	1	1	0.121589	0.545724	0.499626	0.00629683	0.722135	0.216586	0.405702	0.0294746	1	1	1
READ	NOP2	0.443093	1	0.075164	0.840951	1	0.516096	0.519622	0.0101686	0.668683	1	0.822973	0.00624423	0.145987	0.0136145	0.60193	0.331548	0.0182101	0.103755	0.298144	0.708845	0.00459571	0.771408
SARC	NOP2	0.0261274	1	0.0418995	0.0307621	1	0.702092	3.42091e-05	0.00585575	0.903538	0.0385196	1	0.10215	0.548214	0.0119178	0.843165	0.325968	0.775587	0.741035	0.0006602	0.145298	1	1
SKCM	NOP2	0.0582359	0.492709	0.00935077	0.785115	1	0.0170879	0.134486	0.0407804	0.849704	0.0476318	0.349601	0.641599	0.436816	0.00535827	0.0137204	0.592494	0.550927	0.648634	0.367333	0.276177	1	0.902108
STAD	NOP2	0.019496	0.0216451	0.849405	0.151878	1	0.0220393	3.11525e-10	3.67523e-13	0.0491879	1	0.105301	0.0372282	0.019641	0.0146979	0.000262789	0.603512	0.00319399	0.0168205	1.17399e-07	0.765926	0.519978	0.264928
TGCT	NOP2	0.787882	1	0.294529	0.042058	1	3.99851e-08	1.71873e-06	9.86093e-05	0.000745314	1	1	4.44243e-05	0.243049	0.623343	0.165876	0.537377	0.365055	1	0.432714	1	1	1
THCA	NOP2	0.889818	1	0.0641962	0.00033571	1	0.000490296	1	9.64962e-05	0.020999	1	0.70996	0.684885	0.0367759	0.0439937	0.0367323	0.697175	0.0583496	0.00204355	0.758383	1	1	1
THYM	NOP2	0.00772615	1	8.29599e-05	0.94434	1	0.0366919	3.93433e-07	0.113196	0.252391	1	0.00959679	0.000414381	0.327746	0.0123682	0.000768785	0.0726061	0.713877	0.157496	1.17159e-07	1	1	1
UCEC	NOP2	0.0931174	1	0.168494	0.00124965	1	3.30382e-06	6.10165e-05	7.08729e-08	0.00871232	0.572479	0.214635	0.787504	0.978846	0.0861118	0.000159532	0.908115	0.00138496	0.518508	0.463299	0.536668	1	0.016362
UCS	NOP2	0.175361	1	0.853625	0.844106	1	0.833096	0.686433	0.778096	0.464846	1	1	0.165959	0.612326	0.0271243	0.144942	0.0840671	0.0139983	0.105397	0.0632454	0.622972	0.204048	1
UVM	NOP2	0.926095	1	0.568965	0.919546	1	0.407634	0.10005	0.264759	0.218191	0.541847	1	0.0463272	0.396016	0.31558	0.265693	0.949432	0.0396316	1	0.765341	1	1	1

## Sheet: Table S8
Supplementary Table 8. Analysis of GO enrichment of NOP2 in LUAD. The results with P < 0.05 were screened out.
ID	Description	setSize	enrichmentScore	NES	pvalue	p.adjust	qvalues	rank	leading_edge	core_enrichment
GO_OLFACTORY_RECEPTOR_ACTIVITY	GO_OLFACTORY_RECEPTOR_ACTIVITY	419	-0.65576	-1.39963	0.00990099	1	1	11013	tags=54%, list=19%, signal=44%	OR5AC1/OR2B8P/OR7G1/OR12D2/OR4A16/OR7E24/OR4C45/OR2H1/OR2A25/OR1F12/OR2M4/OR4D6/OR1P1/OR9G4/OR4X2/OR56B1/OR1S2/OR6K6/OR6C76/OR51L1/OR10P1/OR14L1P/OR9Q1/OR5T1/OR6C75/OR52N5/OR1A2/OR6K3/OR2AK2/OR6C4/OR4A8/OR4F4/OR1I1/OR10G7/OR4D5/OR2W1/OR2T4/OR10D4P/OR2T35/OR51D1/OR5B21/OR52W1/OR2T11/OR4F5/OR9A1P/OR4D1/OR51A7/OR5H14/OR5V1/OR9K2/OR52P1P/OR2L3/OR51M1/OR13C2/OR1C1/OR7D4/OR13F1/OR8J1/OR6Q1/OR4C5/OR5C1/…
GO_SENSORY_PERCEPTION_OF_SMELL	GO_SENSORY_PERCEPTION_OF_SMELL	445	-0.6452	-1.37596	0.00990099	1	1	11013	tags=51%, list=19%, signal=42%	OR5AC1/OR2B8P/OR7G1/OR12D2/OR4A16/OR7E24/OR4C45/OR2H1/OR2A25/OR1F12/OR2M4/OR4D6/OR1P1/OR9G4/OR4X2/OR56B1/OR1S2/OR6K6/OR6C76/OR51L1/OR10P1/OR14L1P/OR9Q1/OR5T1/OR6C75/OR52N5/OR1A2/OR6K3/OR2AK2/OR6C4/OR4A8/OR4F4/OR1I1/OR10G7/OR4D5/OR2W1/OR2T4/OR10D4P/OR2T35/OR51D1/OR5B21/OR52W1/OR2T11/OR4F5/OR9A1P/OR4D1/OR51A7/OR5H14/OR5V1/OR9K2/OR52P1P/OR2L3/OR51M1/OR13C2/OR1C1/OR7D4/OR13F1/OR8J1/OR6Q1/OR4C5/OR5C1/…
GO_ODORANT_BINDING	GO_ODORANT_BINDING	92	-0.678269	-1.42185	0.01	1	1	5983	tags=43%, list=11%, signal=39%	OR5H2/OR5M1/OR5AK3P/OR5AC2/OR5I1/OR5AK2/OR5D18/OR5B17/OR10V1/OR5A1/OR5AL1/OR5D16/OR14J1/OR5P3/OR8D4/OR5P2/OR5K4/OR5H15/OR8U1/OR8I2/OR5K1/OR8H2/OR5H1/OR8K1/OR5L2/OR5B3/OR5J2/OR5K3/OR5M10/OR14A2/OR8B4/OR8H3/OR5L1/OR8K5/OR8H1/OR5D14/OR5AS1/OR8J3/OR5F1/OR5A2
GO_BASAL_TRANSCRIPTION_MACHINERY_BINDING	GO_BASAL_TRANSCRIPTION_MACHINERY_BINDING	70	-0.695386	-1.44153	0.010101	1	1	1071	tags=6%, list=2%, signal=6%	MIR16-1/MIR16-2/MIR297/MIR584
GO_RNA_POLYMERASE_BINDING	GO_RNA_POLYMERASE_BINDING	75	-0.686618	-1.43609	0.010101	1	1	1071	tags=5%, list=2%, signal=5%	MIR16-1/MIR16-2/MIR297/MIR584
GO_RNA_POLYMERASE_CORE_ENZYME_BINDING	GO_RNA_POLYMERASE_CORE_ENZYME_BINDING	60	-0.723709	-1.48716	0.0102041	1	1	1071	tags=7%, list=2%, signal=7%	MIR16-1/MIR16-2/MIR297/MIR584
GO_REGULATION_OF_PROTEIN_LOCALIZATION_TO_CELL_SURFACE	GO_REGULATION_OF_PROTEIN_LOCALIZATION_TO_CELL_SURFACE	41	-0.727791	-1.47485	0.0104167	1	1	444	tags=7%, list=1%, signal=7%	CAV3/MIR520E/MIR520B
GO_POSITIVE_REGULATION_OF_PROTEIN_LOCALIZATION_TO_CELL_SURFACE	GO_POSITIVE_REGULATION_OF_PROTEIN_LOCALIZATION_TO_CELL_SURFACE	19	-0.871385	-1.59804	0.011236	1	1	444	tags=16%, list=1%, signal=16%	ERBB4/MIR520E/MIR520B
GO_REGULATION_OF_METALLOPEPTIDASE_ACTIVITY	GO_REGULATION_OF_METALLOPEPTIDASE_ACTIVITY	18	-0.775793	-1.40681	0.0113636	1	1	785	tags=17%, list=1%, signal=16%	TIMP3/RECK/MIR892B
GO_COMPLEMENT_ACTIVATION_ALTERNATIVE_PATHWAY	GO_COMPLEMENT_ACTIVATION_ALTERNATIVE_PATHWAY	16	-0.799883	-1.45511	0.0116279	1	1	444	tags=25%, list=1%, signal=25%	C7/CR1/MIR520E/MIR520B
GO_GENE_SILENCING_BY_RNA	GO_GENE_SILENCING_BY_RNA	379	-0.53816	-1.15015	0.019802	1	1	10048	tags=24%, list=18%, signal=20%	H3C7/MIR185/MIR425/MIR101-1/MIR125B1/MIR101-2/MIR32/MIR181B2/MIR98/MIR302A/H4C3/MIR218-2/MIR125B2/MIR26A1/H4C2/MIR2355/H3C11/H4C1/MIR410/MIR361/MIRLET7A2/MIRLET7F1/MIR128-1/MIR1207/MIRLET7F2/MIR153-2/MIR100/MIR520H/MIR107/MIR613/MIR548C/MIR30B/MIR181A2/MIR206/MIR188/MIR154/MIRLET7C/MIR30C1/MIR920/MIR640/MIR16-1/MIR183/H4C13/MIR301B/MIR495/MIR103A1/MIR449A/RMRP/MIR329-2/MIR511/MIR638/MIR301A/MIR18…
GO_RNA_BINDING_INVOLVED_IN_POSTTRANSCRIPTIONAL_GENE_SILENCING	GO_RNA_BINDING_INVOLVED_IN_POSTTRANSCRIPTIONAL_GENE_SILENCING	195	-0.580863	-1.24208	0.019802	1	1	10048	tags=37%, list=18%, signal=30%	MIR125B2/MIR26A1/MIR2355/MIR410/MIR361/MIRLET7A2/MIRLET7F1/MIR128-1/MIR1207/MIRLET7F2/MIR153-2/MIR100/MIR520H/MIR107/MIR613/MIR548C/MIR30B/MIR181A2/MIR206/MIR188/MIR154/MIRLET7C/MIR30C1/MIR920/MIR640/MIR16-1/MIR183/MIR301B/MIR495/MIR103A1/MIR449A/MIR329-2/MIR511/MIR638/MIR301A/MIR181A1/MIR485/MIR1277/MIR204/MIR30E/MIR15B/MIR28/MIR217/MIR873/MIR543/MIR218-1/MIR505/MIR758/MIR552/MIR329-1/MIR99A/MIR…
GO_POSITIVE_REGULATION_OF_HUMORAL_IMMUNE_RESPONSE	GO_POSITIVE_REGULATION_OF_HUMORAL_IMMUNE_RESPONSE	19	-0.757479	-1.38915	0.0224719	1	1	444	tags=16%, list=1%, signal=16%	FCER2/MIR520E/MIR520B
GO_EMBRYONIC_BODY_MORPHOGENESIS	GO_EMBRYONIC_BODY_MORPHOGENESIS	11	-0.810078	-1.38209	0.0238095	1	1	2536	tags=45%, list=4%, signal=43%	GREM2/PHLDB1/CLASP2/PHLDB2/MAB21L2
GO_BITTER_TASTE_RECEPTOR_ACTIVITY	GO_BITTER_TASTE_RECEPTOR_ACTIVITY	22	-0.747237	-1.39815	0.032967	1	1	9925	tags=59%, list=18%, signal=49%	TAS2R8/TAS2R40/TAS2R60/TAS2R43/TAS2R9/TAS2R3/TAS2R46/TAS2R50/TAS2R7/TAS2R16/TAS2R13/TAS2R30/TAS2R39
GO_MONOUBIQUITINATED_PROTEIN_DEUBIQUITINATION	GO_MONOUBIQUITINATED_PROTEIN_DEUBIQUITINATION	10	-0.803938	-1.374	0.0352941	1	1	3896	tags=20%, list=7%, signal=19%	ATXN3/ATXN3L
GO_REGULATION_OF_ARTERY_MORPHOGENESIS	GO_REGULATION_OF_ARTERY_MORPHOGENESIS	10	-0.798359	-1.36446	0.0352941	1	1	8022	tags=60%, list=14%, signal=51%	MIR153-2/MIR495/MIR329-2/MIR329-1/MIR487B/MIR494
GO_NEGATIVE_REGULATION_OF_CELLULAR_RESPONSE_TO_VASCULAR_ENDOTHELIAL_GROWTH_FACTOR_STIMULUS	GO_NEGATIVE_REGULATION_OF_CELLULAR_RESPONSE_TO_VASCULAR_ENDOTHELIAL_GROWTH_FACTOR_STIMULUS	14	-0.756226	-1.34616	0.047619	1	1	5672	tags=29%, list=10%, signal=26%	MIR16-1/MIR329-2/MIR329-1/MIR16-2
GO_MRNA_BINDING	GO_MRNA_BINDING	449	-0.529202	-1.12769	0.049505	1	1	9506	tags=17%, list=17%, signal=14%	MIR125B2/MIR26A1/MIR2355/MIR410/MIR361/MIRLET7A2/MIRLET7F1/MIR128-1/ELAVL3/MIR1207/MIRLET7F2/MIR153-2/MIR100/MIR520H/MIR107/MIR613/DAZ3/MIR548C/MIR30B/MIR181A2/MIR206/MIR188/MIR154/MIRLET7C/MIR30C1/MIR920/MIR640/MIR16-1/MIR183/RBMY1A1/MIR301B/MIR495/RBMXL3/MIR103A1/MIR449A/MIR329-2/MIR511/MIR638/MIR301A/MIR181A1/MIR485/MIR1277/MIR204/MIR30E/MIR15B/MIR28/MIR217/MIR873/MIR543/MIR218-1/MIR505/MIR758…

## Sheet: Table S9
Supplementary Table 9. Analysis of GO enrichment of NOP2 in TCGT. The results with P < 0.05 were screened out.
ID	Description	setSize	enrichmentScore	NES	pvalue	p.adjust	qvalues	rank	leading_edge	core_enrichment
GO_ANION_TRANSMEMBRANE_TRANSPORT	GO_ANION_TRANSMEMBRANE_TRANSPORT	294	-0.437409	-1.38231	0.0128205	0.969263	0.969263	16030	tags=31%, list=28%, signal=22%	STRA6/SLC26A5/LRRC8E/FOLR1/SLC38A3/TTYH2/SLC13A4/SLC1A7/CLIC3/SLC26A2/GLRB/LRRC8C/GABRB2/SLC37A2/SLC38A6/GABRE/SLC12A1/SLC16A11/SLC16A12/SLC6A18/SLC4A5/GABRG1/KCNJ10/PRKAA2/SLC36A2/ANO1/GABRR3/TCAF2/ADAMTS8/TCAF1/SLC9A9/SLC6A12/SLC9A2/BEST2/ANO9/FXYD1/SLC5A12/SLC26A4/SLC24A4/SLC1A1/SLC16A7/GABRR2/AGT/BEST1/FXYD3/SLC26A7/SLC26A3/THRSP/ABCB1/SLC1A2/SLC26A1/SLC7A9/OSR1/GLRA1/GABRP/SLC3A1/GABRA2/SLC2…
GO_EMBRYONIC_ORGAN_MORPHOGENESIS	GO_EMBRYONIC_ORGAN_MORPHOGENESIS	294	-0.426479	-1.34777	0.0128205	0.969263	0.969263	17488	tags=42%, list=31%, signal=29%	SIX2/TGFB3/ID2/HOXD9/MYO15A/MICAL2/FOXL2/SOX9/HOXA4/PAX5/CELSR1/FOXC2/TCAP/CCDC39/RARB/PDZD7/CHD7/WNT11/RARG/STRA6/PAX2/HOXB7/FOLR1/FBN1/WDPCP/SUFU/LRIG3/RIPOR2/GSC/AHI1/FZD2/SOBP/HOXA7/ATP6V1B1/FOXN4/MED12/TFAP2A/TBX2/PDGFRA/FOXI1/ROR2/HOXC11/STOX1/HOXD3/PRRX1/NPHP3/FRZB/EDN1/MSX1/COL11A1/EYA1/STRC/SOX11/WNT5A/BBS5/MYO3B/COL2A1/TIFAB/CRB2/SHOX2/HLX/HOXA11/HNF1B/DLL1/HOXB6/USH1G/HOXB4/FBN2/MEF2C/…
GO_APICAL_PLASMA_MEMBRANE	GO_APICAL_PLASMA_MEMBRANE	328	-0.476786	-1.52396	0.012987	0.969263	0.969263	16123	tags=39%, list=29%, signal=28%	SLC22A4/AMN/CDH2/FOLR1/WDPCP/TEK/RIPOR2/SLC26A2/CSPG4/SLCO2B1/TRPV5/ADRB2/ATP7A/PLD1/ATP6V1B1/SLC12A1/DUOX1/AQP1/SLC6A18/PDE4D/TNIK/AMOTL1/SLC9B2/SLC4A5/SLC22A5/LMO7/GNAT1/USH2A/PROM2/F2RL2/MAL/EGFR/AJM1/CNTFR/CRB2/PTPRO/ANO1/ABCG8/NOX4/AQP6/CD300LG/DLL1/SLC2A9/GPIHBP1/OTOA/CBLIF/KCNA5/KCNE4/FXYD1/PLB1/SLC5A12/SLC26A4/SHANK2/MLC1/SLC1A1/PDZK1/KCNE1/KCNMA1/DDR2/ACY3/TLR9/SHROOM4/IGSF5/SLC26A3/SLC1…
GO_KERATINOCYTE_DIFFERENTIATION	GO_KERATINOCYTE_DIFFERENTIATION	301	-0.578599	-1.82965	0.012987	0.969263	0.969263	4960	tags=28%, list=9%, signal=25%	LCE6A/KRTAP19-1/KRTAP29-1/SCEL/LCE1D/KRT75/KRT17/KRTAP5-3/KRTAP3-1/ACER1/PKP1/PI3/DSC3/SPRR3/TP63/KRT37/EREG/LCE1F/LCE2A/LCE4A/KRTAP1-1/KRT16/KRT15/KRT39/DSG1/KRT33B/KRT79/KRT20/LOR/KRTAP17-1/KRT5/SPRR1B/KLK12/KRT34/KRT40/DSC1/SPRR2A/KRT13/LCE1B/KRT14/KRTAP13-2/KRT77/KRT4/KRT84/IVL/KRTAP3-2/SPRR1A/KRT1/KRT78/LCE1C/KRT6A/CDSN/SPRR4/KRT31/CASP14/LCE2D/KRT6B/SPRR2E/LCE2C/LIPK/REG3A/RPTN/LCE3C/LCE2B/…
GO_SKIN_DEVELOPMENT	GO_SKIN_DEVELOPMENT	416	-0.5337	-1.73272	0.012987	0.969263	0.969263	4960	tags=25%, list=9%, signal=23%	ALX4/KRT9/CELA2A/ASCL4/LHX2/SPRR2D/FGF7/KRT71/KRTAP2-3/KRT80/WNT10A/KRT32/S100A7/SHH/KRT35/KRT36/FGF10/LCE6A/KRTAP19-1/KRTAP29-1/SCEL/LGR5/LCE1D/TGFB2/KRT75/KRT17/KRTAP5-3/KRTAP3-1/EDAR/ACER1/PKP1/PI3/DSC3/SPRR3/TP63/KRT37/SLITRK5/EREG/LCE1F/LCE2A/LCE4A/KRTAP1-1/KRT16/KRT15/KRT39/DSG1/KRT33B/KRT79/KRT20/LOR/KRTAP17-1/KRT5/SPRR1B/KLK12/KRT34/KRT40/DSC1/SPRR2A/KRT13/FLG2/LCE1B/KRT14/KRTAP13-2/KRT77…
GO_SYNAPSE_ORGANIZATION	GO_SYNAPSE_ORGANIZATION	414	-0.415448	-1.34781	0.012987	0.969263	0.969263	16845	tags=33%, list=30%, signal=23%	ARMCX5-GPRASP2/NRP1/C3/WNT7A/KALRN/SEZ6L/ITGA3/NTNG1/SPTBN2/SDK1/SNCA/FCGR2B/UTRN/CAST/C1QL1/CDH2/SRPX2/CACNB4/PALM/FARP1/GLRB/GABRB2/EPHA4/NRP2/PCDHGC3/EPHA7/NFATC4/TANC1/PCDHB3/NRCAM/GHRL/NLGN4Y/NRXN2/C1QL3/FLRT2/DOCK10/CBLN1/PCDH8/TNC/DNER/GPC6/ROBO2/PDZRN3/SEMA3E/WNT5A/NLGN1/NTNG2/PTPRO/SYNDIG1/CX3CR1/CHRNB2/ITPKA/SLITRK1/ADGRB2/FZD1/LINGO2/EFNA5/NFIA/MEF2C/OPHN1/IL1RAPL1/MYOT/CTNND2/COL4A5/C…
GO_POSTSYNAPTIC_MEMBRANE	GO_POSTSYNAPTIC_MEMBRANE	331	-0.429172	-1.3654	0.0131579	0.969263	0.969263	15316	tags=34%, list=27%, signal=25%	GRASP/GLRB/GABRB2/EPHA4/CPEB1/CHRNA6/NRP2/EPHA7/GABRE/DNM1/SEMA4F/TANC1/CPEB4/PRRT2/NRCAM/NLGN4Y/CBLN1/DGKI/PCDH8/PSD3/ADAM22/GABRG1/BAALC/SHC4/KCTD8/NECTIN3/NLGN1/PLPPR4/SYNE1/PTPRO/SYNDIG1/PRRT1/GABRR3/CHRNB2/GRIN2A/KCNB1/SLITRK1/KCNC1/GRIK2/FAIM2/GRIK3/KCNA3/IL1RAPL1/LRRC7/GRIA3/CDH10/GRID1/SHANK2/CNTN1/RNF112/INSYN2A/RGS9/GABRR2/KCNMA1/IGSF21/IQSEC3/FLRT3/LRRC4/ANKS1B/CHRM1/SHISA6/CACNA1C/CLS…
GO_SYNAPTIC_MEMBRANE	GO_SYNAPTIC_MEMBRANE	438	-0.417027	-1.351	0.0131579	0.969263	0.969263	17507	tags=37%, list=31%, signal=26%	CPEB3/CHRM3/ARHGAP32/KCNJ4/STXBP5/CAMK2N1/DRD2/GRIN2C/APBA1/NRP1/GRIK5/IL31RA/ITGA3/NTNG1/CAMK2A/UTRN/MAGEE1/CDH2/SRPX2/TMEM240/KCNA2/PALM/KCTD12/HTR1B/GRASP/GLRB/GABRB2/EPHA4/CPEB1/CHRNA6/NRP2/EPHA7/SLC6A2/GABRE/DNM1/SEMA4F/TANC1/CPEB4/PRRT2/NRCAM/NLGN4Y/CBLN1/DGKI/PCDH8/PSD3/ADAM22/GABRG1/BAALC/CNTNAP1/SHC4/SYT11/KCTD8/NECTIN3/NLGN1/PLPPR4/SYNE1/NTNG2/PTPRO/SNCAIP/SYNDIG1/PRRT1/GABRR3/CHRNB2/SN…
GO_METAL_ION_TRANSMEMBRANE_TRANSPORTER_ACTIVITY	GO_METAL_ION_TRANSMEMBRANE_TRANSPORTER_ACTIVITY	442	-0.407736	-1.32136	0.0133333	0.969263	0.969263	17471	tags=39%, list=31%, signal=27%	CATSPER2/KCNJ4/SLC31A2/KCNE3/GRIN2C/SLC4A9/SLC10A1/KCNIP4/ORAI2/KCNAB3/GRIK5/SLC10A5/KCNS2/ATP7B/P2RX4/SLC40A1/TRPV6/KCNH8/CACNB4/KCNA2/HCN3/KCNIP3/SLC13A4/KCNK7/SCN9A/FAM155B/KCNJ6/HTR1B/TRPV5/KCNIP2/ATP7A/SLC5A7/SLC6A2/ANXA9/HCN4/SLC12A1/KCNH7/AQP1/ASIC4/TRPM8/SLC6A18/KCNQ1/SLC9B2/KCNMB2/FXYD2/KCNE2/SLC4A5/ORAI3/KCNJ10/NALCN/KCNK3/TRPM5/JPH4/ASIC1/SLC5A4/SLC10A6/SLC28A2/SCN3B/PKD1L3/ITPR1/GRIN2…
GO_MUSCLE_ORGAN_DEVELOPMENT	GO_MUSCLE_ORGAN_DEVELOPMENT	401	-0.436444	-1.40396	0.0133333	0.969263	0.969263	18745	tags=39%, list=33%, signal=26%	CFL2/TCF12/EOMES/USP2/HEG1/ISL1/TGFBR2/COL6A3/BVES/CRYAB/SVIL/EGR3/RBM24/TCF23/BMP2/RB1/DMRTA2/HOXD9/MYH14/SGCG/HDAC4/S1PR1/FOXL2/ANKRD1/PAX5/FOXC2/TCAP/CHD7/UTRN/NUPR1/LAMA2/STRA6/PPARA/ARID5B/SPEG/GATA6/RIPOR2/MRTFB/GSC/FZD2/EGR2/TP73/MYOM1/SMTNL1/LOX/FHL1/EVC/ITGA11/TBX2/DCN/PPP3CA/NR2F2/PI16/MEF2B/MYOM3/DNER/ELN/WNT2/EDN1/MSX1/COL11A1/S100B/PAX7/ZFHX3/MYORG/UNC45B/SOX11/WNT5A/FOXC1/ASB2/CNTFR…
GO_SECOND_MESSENGER_MEDIATED_SIGNALING	GO_SECOND_MESSENGER_MEDIATED_SIGNALING	440	-0.424777	-1.37255	0.0133333	0.969263	0.969263	17499	tags=38%, list=31%, signal=27%	PRKCA/NFATC1/DRD2/LMCD1/KSR2/HDAC4/GRIN2C/CAMK2D/MRAP/SOX9/RAPGEF3/PLCG2/CCR2/HPCA/NMUR2/AZU1/BHLHA15/PTK2B/PLCE1/P2RX4/ADRA1D/ACKR2/MCTP2/AHR/PTGIR/SELE/NPR2/CALCRL/NPR1/ADCYAP1/CRTC3/CCRL2/ADCY7/ADRB2/PTGER4/GPR62/JSRP1/NFATC4/MCTP1/ADCY6/CCR4/GPR26/ADGRG1/AQP1/PPP3CA/C10orf71/EDNRB/CALML5/VCAM1/PDE4D/P2RX7/ADCY4/MC2R/GSTM2/SAMD14/NOS2/AVPR1A/EDN1/PTGER2/GUCY1B1/JPH4/ADCY5/TRAT1/EGFR/PDK2/GPR16…
GO_APICAL_PART_OF_CELL	GO_APICAL_PART_OF_CELL	396	-0.441385	-1.41729	0.0135135	0.969263	0.969263	13751	tags=32%, list=24%, signal=24%	SLC6A18/VCAM1/PDE4D/TNIK/AMOTL1/SLC9B2/SLC4A5/SLC22A5/LMO7/GNAT1/USH2A/PROM2/EDA/F2RL2/MAL/EGFR/AJM1/SLC25A27/CNTFR/CRB2/PTPRO/ANO1/ABCG8/NOX4/AQP6/CD300LG/DLL1/SLC2A9/GPIHBP1/OTOA/CBLIF/C5AR2/KCNA5/KCNE4/FXYD1/ITGA8/PLB1/SLC5A12/SLC26A4/SHANK2/MLC1/SLC1A1/PDZK1/KCNE1/KCNMA1/DDR2/ACY3/TLR9/SHROOM4/IGSF5/SLC26A3/SLC17A3/ABCB1/HFE/ABCB11/KCNK2/MYO1A/UPK2/MUC1/SLC7A9/CNKSR3/ZMYND10/ABCC6/GNAT3/SLC10…
GO_CELL_CELL_ADHESION_VIA_PLASMA_MEMBRANE_ADHESION_MOLECULES	GO_CELL_CELL_ADHESION_VIA_PLASMA_MEMBRANE_ADHESION_MOLECULES	274	-0.478686	-1.48985	0.0135135	0.969263	0.969263	17819	tags=48%, list=32%, signal=33%	CDH24/PCDH11X/CDHR3/ROBO4/CD209/BMP2/PCDH7/PCDH12/CLDN1/DCHS1/PCDH20/CD6/CELSR1/NTNG1/CD84/CLDN11/SDK1/PCDHGA10/CDH12/MAG/SELE/CDH2/PCDHGB4/NEXN/PALLD/PCDH19/CLDN5/PCDHGC3/CDH19/PCDHA12/CDH15/PCDHB3/PCDHB15/CLDN19/VCAM1/JAML/CBLN1/PCDH8/CDH11/GPC6/DSG4/ROBO2/AJUBA/ROBO1/PCDHGA3/NECTIN3/PCDH9/CLDN18/NLGN1/CNTN4/PCDHGA7/TENM4/NTNG2/CRB2/SELP/CLDN9/PCDH18/SLITRK1/PCDH10/EFNA5/IL1RAPL1/MYOT/CADM3/CDH…
GO_CONNECTIVE_TISSUE_DEVELOPMENT	GO_CONNECTIVE_TISSUE_DEVELOPMENT	273	-0.439003	-1.36305	0.0135135	0.969263	0.969263	19672	tags=46%, list=35%, signal=30%	EGR1/RARA/SNX19/CCN3/CD44/BMPR1B/CSF1/GPR4/TGFBI/PDGFRB/VIT/TGFBR2/LNPK/CD34/COL6A3/ACVRL1/LUM/EBF2/CHI3L1/IL17F/SIX2/BMP2/ID2/MATN4/SOX9/KLF7/WNT7A/COL12A1/FOXC2/SCIN/RARB/SULF1/WNT11/RARG/ARID5B/THBS3/RUNX1/ADAMTS12/CTSK/SNAI2/ATP7A/LOX/ANXA9/PDGFB/EVC/BMP8B/RFLNA/MAF/ROR2/CCN4/GHRL/HOXD3/CSGALNACT1/MUSTN1/SMPD3/PRRX1/FRZB/EDN1/MSX1/COL11A1/CHADL/PAX7/PPARGC1A/MATN2/DGAT2/LTBP3/WNT5A/COL2A1/PDG…
GO_MUSCLE_TISSUE_DEVELOPMENT	GO_MUSCLE_TISSUE_DEVELOPMENT	398	-0.455658	-1.46486	0.0135135	0.969263	0.969263	18968	tags=40%, list=34%, signal=27%	RXRA/SIK1/MAPK11/PDGFRB/CFL2/EOMES/NPPA/HEG1/ISL1/TGFBR2/BVES/SVIL/IGFBP5/AKAP13/RBM24/ALPK3/BMP2/RB1/ID2/DMRTA2/HOXD9/MYH14/SGCG/HDAC4/S1PR1/FOXL2/SOX9/MYO18B/ANKRD1/PAX5/FOXC2/TCAP/RARB/CHD7/NUPR1/STRA6/PPARA/GATA6/RIPOR2/MRTFB/EGR2/TIPARP/TP73/MYOM1/ALDH1A2/LOX/TBX2/DCN/PDGFRA/PPP3CA/NR2F2/PI16/MYOM3/DNER/ELN/WNT2/ADAMTS9/EDN1/COL11A1/S100B/PAX7/PPARGC1A/EYA1/MYORG/SOX11/WNT5A/FOXC1/ASB2/TENM4…
GO_PASSIVE_TRANSMEMBRANE_TRANSPORTER_ACTIVITY	GO_PASSIVE_TRANSMEMBRANE_TRANSPORTER_ACTIVITY	473	-0.426037	-1.3921	0.0135135	0.969263	0.969263	17033	tags=39%, list=30%, signal=28%	KCNIP4/ORAI2/NOX1/KCNAB3/OTOP3/GRIK5/UNC80/CLCNKA/NMUR2/KCNS2/PTK2B/BEST4/P2RX4/TRPV6/KCNH8/LRRC8E/CACNB4/KCNA2/HCN3/TTYH2/KCNIP3/KCNK7/SCN9A/CHRFAM7A/CLIC3/FAM155B/KCNJ6/HTR1B/GLRB/LRRC8C/TRPV5/GABRB2/KCNIP2/CHRNA6/ANXA9/GABRE/HCN4/AQP3/HTR3E/KCNH7/AQP1/CNGA4/ASIC4/TRPM8/P2RX7/KCNQ1/KCNMB2/KCNE2/ORAI3/GABRG1/KCNJ10/NALCN/RHAG/AQP7/KCNK3/TRPM5/JPH4/OTOP2/ASIC1/GJB3/SCN3B/PKD1L3/ITPR1/ANO1/NOX5/GA…
GO_STRIATED_MUSCLE_CELL_DIFFERENTIATION	GO_STRIATED_MUSCLE_CELL_DIFFERENTIATION	282	-0.461098	-1.43594	0.0135135	0.969263	0.969263	13439	tags=30%, list=24%, signal=23%	WFIKKN1/BHLHE41/SCGB3A1/PI16/MYOM3/DNER/AVPR1A/TMOD1/EDN1/MSX1/MYORG/ADAM12/SHOX2/NFATC2/NOX4/MYOZ2/FER1L5/DLL1/POPDC2/MIR199A1/TNFSF14/TMEM119/MEF2C/GREM1/LMOD1/DKK1/ACTC1/HDAC9/AGT/MYH11/CAPN3/IGF1/TNNT3/CYP26B1/MYOM2/SIX1/BCL2/MYOCD/TNNT2/LDB3/SHH/SLC8A1/FHOD3/PROX1/SORBS2/BARX2/AKAP6/LMOD2/PGM5/MYOD1/ALPK2/MIR199B/MIR23A/TBX5/SGCD/CAPN9/NRAP/CASQ2/MYL2/LMOD3/SYNPO2L/WNT1/KLHL41/CAV3/ADGRB3/MI…
GO_EXTRACELLULAR_STRUCTURE_ORGANIZATION	GO_EXTRACELLULAR_STRUCTURE_ORGANIZATION	371	-0.420471	-1.34822	0.0136986	0.969263	0.969263	21553	tags=58%, list=38%, signal=36%	COL6A2/NOXO1/ICAM1/COL23A1/APBB2/SH3PXD2A/VWF/COL4A1/COL4A2/BGN/LRP1/ITGAV/THBS1/ITGAM/QSOX1/PECAM1/NF1/ITGAE/COL1A1/P3H4/WT1/LOXL2/ITGAL/ETS1/TGFB1/SPOCK2/RAMP2/SULF2/KLK7/ITGAX/NCAN/HTRA1/MFAP5/MMP9/MMP19/RECK/CST3/A2M/COL5A1/ADAM19/CTSS/ITGA2/DDR1/COL17A1/KLK5/BCAN/COL3A1/ADAM15/GAS6/MMP2/HSPG2/DSPP/SMAD3/COL5A3/MMP25/LAMA4/LOXL1/HPN/ICAM5/ADAMTS2/DPP4/LAMB2/TIMP2/BMP1/POSTN/COL5A2/CD44/TNF/MM…
GO_MONOVALENT_INORGANIC_CATION_TRANSMEMBRANE_TRANSPORTER_ACTIVITY	GO_MONOVALENT_INORGANIC_CATION_TRANSMEMBRANE_TRANSPORTER_ACTIVITY	388	-0.402544	-1.29373	0.0136986	0.969263	0.969263	15805	tags=34%, list=28%, signal=24%	KCNA2/HCN3/SLC45A1/KCNIP3/SLC13A4/KCNK7/SCN9A/KCNJ6/COX4I2/KCNIP2/SLC5A7/SLC6A2/HCN4/ATP6V1B1/SLC12A1/KCNH7/AQP1/ASIC4/SLC6A18/KCNQ1/SLC9B2/KCNMB2/FXYD2/KCNE2/SLC4A5/SLC2A10/KCNJ10/ATP6V1G2/NALCN/KCNK3/TRPM5/SLC45A2/OTOP2/ASIC1/SLC5A4/SLC10A6/SLC28A2/SCN3B/SLC36A2/NOX5/SLC9A9/KCNB1/KCNC1/SLC6A12/SLC2A9/SLC9A2/GRIK2/SCN11A/SLC5A2/KCNIP1/SLC22A1/KCNA5/GRIK3/KCNA3/KCNE4/SCN2A/SLC5A10/KCNJ2/SLC5A12/K…
GO_MUSCLE_CELL_DIFFERENTIATION	GO_MUSCLE_CELL_DIFFERENTIATION	369	-0.44582	-1.43063	0.0136986	0.969263	0.969263	14713	tags=30%, list=26%, signal=22%	NFATC4/LOX/PDGFB/FLT3LG/TBX2/PDGFRA/TANC1/PPP3CA/CDH15/EDNRB/WFIKKN1/BHLHE41/SCGB3A1/PI16/MYOM3/DNER/AVPR1A/TMOD1/EDN1/NPNT/MSX1/MYORG/ADAM12/SYNE1/SHOX2/NFATC2/NOX4/MYOZ2/FER1L5/DLL1/POPDC2/MIR199A1/TNFSF14/TMEM119/MEF2C/MIR140/GREM1/GPER1/ITGA8/LMOD1/BOC/ZEB1/DKK1/ACTC1/HDAC9/AGT/MYH11/CAPN3/IGF1/TNNT3/CYP26B1/MYOM2/SIX1/BCL2/FOXF1/MYOCD/TNNT2/LDB3/SHH/SLC8A1/FHOD3/PROX1/FGF9/SORBS2/BARX2/FGF10…
GO_SENSORY_SYSTEM_DEVELOPMENT	GO_SENSORY_SYSTEM_DEVELOPMENT	368	-0.421862	-1.35393	0.0136986	0.969263	0.969263	17055	tags=36%, list=30%, signal=25%	FOXL2/SOX9/PDE6C/NRP1/C3/WNT7A/HPCA/FOXC2/SDK1/COL8A1/RARB/CHD7/RARG/RS1/STRA6/ADAMTS18/PAX2/BFSP1/RORB/FBN1/WDPCP/NR2E3/AHI1/SMARCD3/PRPH2/MYOM1/ATOH7/ALDH1A2/INHBA/PITX3/CRYBG3/DLX1/FOXN4/TFAP2A/TBX2/PDGFRA/SMOC1/CPAMD8/MAF/NPHP1/ROM1/SLC4A5/GNAT1/WNT2/TMOD1/MITF/UNC45B/EGFR/NECTIN3/PDE6A/RHOJ/MEGF11/SOX11/WNT5A/FOXC1/CABP4/NKD1/DIO3/GNAT2/CHRDL1/PITX2/WNT2B/DLL1/TFAP2B/FBN2/PROX2/OSR2/WNT9B/VA…
GO_EPIDERMAL_CELL_DIFFERENTIATION	GO_EPIDERMAL_CELL_DIFFERENTIATION	356	-0.555515	-1.77644	0.0138889	0.969263	0.969263	5399	tags=25%, list=10%, signal=23%	KRT35/KRT36/USH1C/SLC44A4/LCE6A/KRTAP19-1/KRTAP29-1/SCEL/SULT2B1/LCE1D/KRT75/KRT17/KRTAP5-3/KRTAP3-1/ACER1/PKP1/PI3/DSC3/SPRR3/TP63/KRT37/EREG/LCE1F/LCE2A/SLITRK6/LCE4A/KRTAP1-1/KRT16/KRT15/KRT39/DSG1/KRT33B/KRT79/KRT20/LOR/KRTAP17-1/KRT5/SPRR1B/KLK12/KRT34/KRT40/DSC1/SPRR2A/KRT13/LCE1B/KRT14/KRTAP13-2/KRT77/KRT4/KRT84/IVL/KRTAP3-2/SPRR1A/KRT1/KRT78/LCE1C/KRT6A/CDSN/SPRR4/KRT31/CASP14/LCE2D/KRT6B…
GO_EPIDERMIS_DEVELOPMENT	GO_EPIDERMIS_DEVELOPMENT	463	-0.525323	-1.70335	0.0138889	0.969263	0.969263	5399	tags=21%, list=10%, signal=19%	KRT35/KRT36/FGF10/RBP2/USH1C/POU3F2/SLC44A4/LCE6A/KRTAP19-1/KRTAP29-1/SCEL/SULT2B1/LGR5/LCE1D/TGFB2/KRT75/KRT17/KRTAP5-3/KRTAP3-1/EDAR/ACER1/PKP1/PI3/DSC3/SPRR3/TP63/KRT37/KRTDAP/EREG/LCE1F/LCE2A/SLITRK6/LCE4A/KRTAP1-1/DCT/KRT16/KRT15/KRT39/DSG1/KRT33B/KRT79/KRT20/LOR/KRTAP17-1/KRT5/SPRR1B/KLK12/KRT34/KRT40/DSC1/SPRR2A/KRT13/FLG2/LCE1B/KRT14/KRTAP13-2/KRT77/C1orf68/KRT4/KRT84/IVL/KRTAP3-2/SPRR1A/…
GO_HORMONE_METABOLIC_PROCESS	GO_HORMONE_METABOLIC_PROCESS	236	-0.444753	-1.37417	0.0138889	0.969263	0.969263	12569	tags=32%, list=22%, signal=25%	PPARGC1A/NGF/DGAT2/UGT2B11/FFAR3/AKR1B10/CMA1/AKR1C1/DIO3/AKR1D1/CORIN/CES1/DIO2/ESR1/RDH5/DHRS9/AKR1C3/DUOXA1/GCNT4/SERPINA6/PLB1/COLQ/CTSG/BMP6/DIO1/AKR1B15/FOXE1/CPA3/CYP2C18/CYP26B1/CYP46A1/CHAT/HFE/ADH1B/BCO2/ALDH8A1/AKR1C2/TSPOAP1/TTR/HSD3B2/SHH/AWAT2/FSHB/TSHB/CYP3A7/AKR1C4/SULT1E1/SLC44A4/WNT4/DHRS2/BMP5/GHR/UGT1A8/DUOX2/DDO/TG/FOXA1/CYP3A5/SULT1B1/ADH1C/ADH1A/ADH6/HSD17B2/CYP3A4/SRD5A2/D…
GO_INTERMEDIATE_FILAMENT_CYTOSKELETON	GO_INTERMEDIATE_FILAMENT_CYTOSKELETON	239	-0.496163	-1.53604	0.0138889	0.969263	0.969263	4925	tags=22%, list=9%, signal=20%	KRT35/KRT36/KRT87P/KRTAP19-1/KRTAP29-1/KRT75/KRT17/NR1I2/KRTAP5-3/KRTAP3-1/PKP1/KRT37/KRTAP1-1/KRT16/KRT15/KRT39/KRT33B/KRT79/KRT20/KRTAP17-1/KRT5/GFAP/KRT34/KRT40/KRT13/KRT14/KRTAP13-2/KRT77/KRT4/KRT84/KRTAP3-2/KRT1/KRT78/KRT6A/KRT31/CASP14/KRT6B/KRTAP9-8/KRTAP9-3/KRTAP4-9/KRTAP1-3/KRTAP9-9/KRTAP9-7/KRTAP2-4/KRT6C/KRTAP4-11/KRTAP4-4/KRTAP27-1/KRTAP21-3/KRTAP4-5/KRTAP4-3/KRTAP3-3
GO_MUSCLE_CONTRACTION	GO_MUSCLE_CONTRACTION	357	-0.470999	-1.50884	0.0138889	0.969263	0.969263	13981	tags=31%, list=25%, signal=24%	EDNRB/CTNNA3/GHRL/PDE4D/KCNQ1/GSTM2/MYOM3/KCNE2/PIK3CG/TMOD1/PPP1R12B/EDN1/NPNT/PDE4B/ABAT/SYNM/PDE5A/SCN3B/EDNRA/TIFAB/PTGS2/CHRNB2/ACTG2/MYL3/TACR1/ADRA1B/KCNA5/BDKRB2/TRDN/KCNE4/GPER1/SPX/FXYD1/KCNJ2/MYOT/LMOD1/MYLK/SNTB1/EDN3/KCNB2/TNNI2/TNNI1/ACTC1/CACNA1G/SCN4B/KCNE1/KCNMA1/AGT/KCNJ5/MYH11/TNNT3/NPY2R/HRC/MYOM2/PLN/CACNA1C/ADRA2A/GUCY1A1/SSPN/SLC8A3/SGCA/GLRA1/MYOCD/CACNA1D/TNNT2/SLC8A1/MB/…
GO_POSITIVE_REGULATION_OF_NEURON_DIFFERENTIATION	GO_POSITIVE_REGULATION_OF_NEURON_DIFFERENTIATION	376	-0.416639	-1.33602	0.0138889	0.969263	0.969263	13553	tags=22%, list=24%, signal=17%	HOXD3/BCL6/AVIL/LTK/TCF4/ROBO2/ROBO1/IRX3/NKX2-2/PLXNA2/NGF/CPNE5/MAP6/SOX11/FEZ1/WNT5A/NLGN1/IL2/SERPINI1/SHOX2/ITPKA/SLITRK1/FZD1/DUOXA1/EFNA5/MEF2C/IL1RAPL1/LRRC7/ZEB1/PRKD1/DKK1/SHANK2/CNTN1/RNF112/ZEB2/BMP6/AGT/MAPT/PLXNA4/DSCAM/GDF6/PLPPR5/PTK6/PAK3/BCL2/NTRK2/PCP4/EPHA3/STMN2/NEUROG3/BRINP2/PROX1/ASCL1/RELN/CAMK2B/SLIT2/SEMA5A/NKX6-1/NEGR1/BMP5/FEZF1/FOXA1/ZNF804A/GDF7/ISLR2/VWC2L/POU4F2/T…
GO_G_PROTEIN_COUPLED_RECEPTOR_SIGNALING_PATHWAY_COUPLED_TO_CYCLIC_NUCLEOTIDE_SECOND_MESSENGER	GO_G_PROTEIN_COUPLED_RECEPTOR_SIGNALING_PATHWAY_COUPLED_TO_CYCLIC_NUCLEOTIDE_SECOND_MESSENGER	253	-0.458843	-1.41733	0.0140845	0.969263	0.969263	17499	tags=42%, list=31%, signal=29%	PRKCA/CHRM3/DRD2/S1PR3/PSAPL1/S1PR1/HTR1F/MRAP/HTR1A/OR11H4/AKAP5/NPY1R/ADRA1D/PTGIR/OXER1/CALCRL/PALM/ADCYAP1/HTR7/HTR1B/AVPR2/PRKACB/ADCY7/ADRB2/PTGER4/SSTR3/ADCY6/GPR26/ADGRG1/GPR37L1/PDE4D/ADCY4/MC2R/GNAT1/EDN1/PTGER2/ADCY5/FFAR3/HRH4/OPRK1/GPR161/VIP/GNA14/XCR1/EDNRA/GNAT2/ADGRD1/MC5R/HTR1E/ADGRB2/PTGDR2/GPHA2/VIPR1/ADRA1B/HRH1/GRIK3/FSHR/TSHR/GPER1/PTHLH/AGT/OR10H4/IAPP/PTGER1/NPY2R/ADGRL3/…
GO_MUSCLE_SYSTEM_PROCESS	GO_MUSCLE_SYSTEM_PROCESS	456	-0.450652	-1.45055	0.0140845	0.969263	0.969263	13322	tags=29%, list=24%, signal=22%	PI16/GSTM2/MYOM3/KCNE2/PIK3CG/TMOD1/PPP1R12B/EDN1/NPNT/PDE4B/PPARGC1A/FBXO32/ABAT/SYNM/PDE5A/SCN3B/MIR34B/EDNRA/TIFAB/PTGS2/CHRNB2/ACTG2/MYOZ2/MYL3/MIR199A1/TACR1/ADRA1B/KCNA5/BDKRB2/MIR208B/MEF2C/TRDN/KCNE4/GPER1/SPX/FXYD1/KCNJ2/MYOT/LMOD1/MYLK/SNTB1/EDN3/KCNB2/TNNI2/TNNI1/ACTC1/CACNA1G/SCN4B/KCNE1/KCNMA1/AGT/KCNJ5/MYH11/IGF1/TNNT3/NPY2R/HRC/MYOM2/PLN/CACNA1C/ADRA2A/GUCY1A1/SSPN/SLC8A3/SGCA/GLRA…
GO_REGULATION_OF_MUSCLE_SYSTEM_PROCESS	GO_REGULATION_OF_MUSCLE_SYSTEM_PROCESS	249	-0.471735	-1.45101	0.0140845	0.969263	0.969263	13921	tags=31%, list=25%, signal=23%	CTNNA3/GHRL/PDE4D/KCNQ1/PI16/GSTM2/PIK3CG/PPP1R12B/EDN1/NPNT/PDE4B/PPARGC1A/FBXO32/ABAT/PDE5A/MIR34B/TIFAB/PTGS2/MYL3/MIR199A1/TACR1/ADRA1B/MIR208B/GPER1/SPX/KCNJ2/KCNB2/TNNI2/TNNI1/KCNMA1/AGT/IGF1/TNNT3/NPY2R/HRC/PLN/CACNA1C/ADRA2A/GUCY1A1/SLC8A3/SGCA/MYOCD/TNNT2/HAND2/SLC8A1/PRKG1/TNNI3K/CAMK2B/GTF2IRD2B/GTF2IRD2/MIR328/AKAP6/MIR199B/MLIP/TACR2/KCNA1/CASQ2/MYL2/DCANP1/TRPC3/EDN2/ATP1A2/PRKAG3/C…
GO_MESENCHYMAL_CELL_DIFFERENTIATION	GO_MESENCHYMAL_CELL_DIFFERENTIATION	213	-0.433279	-1.3222	0.0142857	0.969263	0.969263	18900	tags=38%, list=33%, signal=25%	ZNF703/DAB2/EOMES/ISL1/TGFBR2/HGF/PHLDB2/VASN/RDH10/GLIPR2/SIX2/BMP2/TGFB3/PHLDB1/SOX9/NRP1/FOXC2/WNT11/PAX2/FOLR1/TGFB1I1/MIR342/GSC/FBXL17/SNAI2/FOXA2/FAM172A/ALDH1A2/NRP2/SEMA4F/EDNRB/SEMA4G/WNT2/FRZB/EDN1/CYP26C1/MSX1/KITLG/SOX11/SEMA3E/WNT5A/FOXC1/DACT3/EDNRA/CRB2/PITX2/LEF1/ELL3/MEF2C/GREM1/SEMA6D/EDN3/TMEM100/ZEB2/PBLD/TCF21/BCL2/OSR1/FOXF2/ERBB4/LDLRAD4/WNT10A/MIR149/HAND2/SHH/EPHA3/SEMA3…
GO_CALCIUM_MEDIATED_SIGNALING	GO_CALCIUM_MEDIATED_SIGNALING	218	-0.442551	-1.35719	0.0144928	0.969263	0.969263	17239	tags=38%, list=31%, signal=26%	LMCD1/KSR2/HDAC4/GRIN2C/CAMK2D/PLCG2/CCR2/HPCA/NMUR2/AZU1/BHLHA15/PTK2B/PLCE1/P2RX4/ACKR2/MCTP2/SELE/CCRL2/JSRP1/NFATC4/MCTP1/CCR4/PPP3CA/C10orf71/EDNRB/CALML5/VCAM1/PDE4D/P2RX7/GSTM2/SAMD14/AVPR1A/EDN1/JPH4/TRAT1/EGFR/PDK2/XCR1/ITPR1/SELP/CD22/CALML4/EFHB/CX3CR1/NFATC2/GRIN2A/RCAN2/MYOZ2/RGN/ADGRB2/PTGDR2/CHP2/PLA2G4B/TRDN/AGTR1/TMEM100/MAPT/IGF1/CCR10/HRC/PLN/CACNA1C/LRRK2/CCL20/SLC8A1/CCR9/P2R…
GO_EAR_DEVELOPMENT	GO_EAR_DEVELOPMENT	220	-0.438132	-1.34736	0.0144928	0.969263	0.969263	17488	tags=45%, list=31%, signal=31%	SIX2/BMP2/TGFB3/MYO15A/DCHS1/SOX9/CEBPA/CELSR1/HPCA/TCAP/PDZD7/CHD7/STRA6/SLC26A5/PAX2/WDPCP/CXCL14/LRTOMT/ROR1/LRIG3/RIPOR2/GSC/AHI1/FZD2/SOBP/GABRB2/EPHA4/IFT88/ATP6V1B1/TFAP2A/FOXI1/MAF/ROR2/STOX1/KCNQ1/PRRX1/FRZB/EDN1/BMPER/USH2A/KCNK3/MSX1/COL11A1/EYA1/STRC/PVALB/WNT5A/PLPPR4/MYO3B/COL2A1/SLC25A27/TIFAB/DLL1/USH1G/DLX6/OSR2/ITGA8/ZEB1/TSHZ1/GLI3/FREM2/DLX5/CYTL1/NKX3-2/SIX1/KCNK2/BCL2/GJB2/H…
GO_FOREBRAIN_DEVELOPMENT	GO_FOREBRAIN_DEVELOPMENT	380	-0.41334	-1.31643	0.0144928	0.969263	0.969263	11053	tags=21%, list=20%, signal=17%	PITX2/WNT2B/KCNC1/LEF1/NOTCH2NLA/FABP7/POU1F1/PITX1/OPHN1/VAX2/SATB2/DKK1/DCLK2/GLI3/ZEB2/PAX6/DLX5/PLXNA4/NFIB/PROP1/KIRREL3/PGAP1/SLC1A2/HES5/GSX1/NTRK2/ERBB4/LRRK2/SLC8A3/POU4F1/LHX2/HSD3B2/SHH/SLC8A1/TNR/PRKG1/P2RY12/NEUROG3/PROX1/ASCL1/RELN/SLIT2/FGF10/SSTR4/SEMA5A/POU3F2/TH/WNT4/FAT4/FEZF1/DNAH5/EMX2/KCNA1/FOXP2/RFX4/LHX5/GDF7/CNTN2/SIX3/WNT1/EMX1/SLITRK5/WNT7B/SOX1/OTX1/DCT/POU3F3/LMX1A/SL…
GO_B_CELL_MEDIATED_IMMUNITY	GO_B_CELL_MEDIATED_IMMUNITY	215	-0.437638	-1.33914	0.0147059	0.969263	0.969263	25899	tags=72%, list=46%, signal=39%	BATF/IGLC2/TRDC/BCL3/PRKCD/IGKC/IGHV1-58/NSD2/IGHV3-15/IGLV1-51/IGLV2-14/IGLV1-47/IGHV4-39/APLF/IGKV4-1/IGLV3-1/IGHG2/IGHV4-34/IGHM/IGHV5-51/IGHV3-48/IGLV3-25/TRBC2/IGKV3-20/IGKV1-16/TNFSF4/CLU/IGLV3-19/IGLL1/ERCC1/IGHV3-33/IGKV1-5/IGHV3-73/IGHV3-30/IL27RA/IGLV1-44/IGLV1-40/IGHG4/IGLV6-57/IGHV1-69D/STAT6/SERPING1/IGLL5/IGHV3-49/TGFB1/TCIRG1/IGLV2-11/SLA2/IGLC3/HLA-DQB1/IGHV3-21/CD19/IGHV3-74/IGHV…
GO_CELLULAR_RESPONSE_TO_ACID_CHEMICAL	GO_CELLULAR_RESPONSE_TO_ACID_CHEMICAL	207	-0.431828	-1.29839	0.0147059	0.969263	0.969263	21935	tags=49%, list=39%, signal=30%	STRA8/SRC/SIPA1/SFRP1/PPARG/CYBB/COL3A1/SERPINF1/PTAFR/APOB/MMP2/NTRK3/FZD4/FOLR2/CASTOR1/AMIGO1/SPAAR/EGR1/GNG2/RARA/COL5A2/TNF/CAPN2/KLF2/ATM/AQP2/ABCB4/CPEB3/CLDN1/MYB/FZD10/SOX9/SESN3/IRS1/RARB/PTK2B/WNT11/RARG/PAX2/RORB/FOLR1/COL16A1/KLHL22/PTGER4/ATP7A/CPEB1/ALDH1A2/NFATC4/PDGFB/ADCY6/AQP1/PDGFRA/CPEB4/TNC/LTK/RRAGD/WNT2/AVPR1A/EDN1/PTGER2/PPARGC1A/PDK4/DGAT2/EGFR/FFAR3/PRKAA2/GJB3/WNT5A/AK…
GO_CONTRACTILE_FIBER	GO_CONTRACTILE_FIBER	234	-0.416482	-1.28338	0.0147059	0.969263	0.969263	13340	tags=31%, list=24%, signal=24%	MYOM1/SYNC/SMTNL1/KAT2B/LRRC39/PPP3CA/C10orf71/PRICKLE4/PDLIM3/MYOM3/TMOD1/PPP1R12B/NPNT/PDE4B/ANKRD23/FBXO32/SYNM/SCN3B/SYNE1/MYZAP/MYOZ2/MYL3/SYNPO2/AHNAK2/KCNA5/MYOT/LMOD1/TNNI2/TNNI1/IGFN1/ACTC1/KCNE1/MYH11/CAPN3/TNNT3/HRC/MYOM2/CACNA1C/ABCC9/DUSP27/CACNA1D/TNNT2/LDB3/SLC8A1/FHOD3/XIRP2/SORBS2/SMPX/LMOD2/PGM5/JPH2/CACNA1S/MYOD1/NRAP/FBXL22/CASQ2/MYL2/LMOD3/SYNPO2L/KLHL41/FBP2/CAV3/ADRA1A/KLHL…
GO_GLYCOSAMINOGLYCAN_BINDING	GO_GLYCOSAMINOGLYCAN_BINDING	232	-0.425314	-1.30938	0.0147059	0.969263	0.969263	19664	tags=46%, list=35%, signal=30%	POSTN/REG1A/CCN3/CD44/CHRD/ADAMTS1/LAYN/ADGRE2/EGFLAM/TMEM184A/VIT/TGFBR2/LTBP2/COL13A1/LTBP4/TLR2/ADAMTS15/STAB2/APOA5/PLA2G2D/NRP1/SOD3/AZU1/ANXA4/CCL23/SULF1/THBS3/FBN1/ADAMTS3/NLRP3/NOD2/COL16A1/NRP2/MPO/BSPH1/ADGRG1/DCN/ANG/CCN4/PRELP/CFH/ELANE/HAPLN2/EVA1C/PLA2G5/CLEC3B/HAPLN4/LIPG/TNXB/COL11A1/FGFBP1/RSPO3/SMOC2/SERPINA10/LTF/SELP/GREM2/SLIT3/NELL1/ADAMTS8/COL25A1/NELL2/LIPC/ADAMTS5/SAA1/S…
GO_IMMUNOGLOBULIN_PRODUCTION	GO_IMMUNOGLOBULIN_PRODUCTION	202	-0.439867	-1.3173	0.0147059	0.969263	0.969263	24567	tags=63%, list=43%, signal=36%	IGLV3-25/IGKV3-20/IGKV1-16/TNFSF4/IGLV3-19/ERCC1/TRDV3/IGKV2D-24/PMS2/IGLV1-36/IGKV1-5/IGKV6-21/IL27RA/IGLV1-44/RBP4/IGLV1-40/IGLV6-57/STAT6/TGFB1/SASH3/TCIRG1/IGLV2-11/IGKV1-9/ITM2A/IGLV7-46/HLA-DQB1/TRAF6/MZB1/IGLV4-60/CD40/TBX21/IGKV2-24/LIG4/TP53BP1/IGLV2-23/IGLV7-43/TNFSF13B/PTPRC/PMS2P6/IGKV2D-29/IGLV5-45/FGL2/IGLV9-49/IGKV1-27/IGLV3-12/IGLV3-10/IGLV2-8/TNFRSF4/POU2F2/TNF/BTK/ATM/IGKV1-37/I…
GO_REGULATION_OF_SYNAPSE_STRUCTURE_OR_ACTIVITY	GO_REGULATION_OF_SYNAPSE_STRUCTURE_OR_ACTIVITY	234	-0.416114	-1.28224	0.0147059	0.969263	0.969263	14784	tags=27%, list=26%, signal=20%	NRP2/EPHA7/NFATC4/DNM1/NRCAM/GHRL/C1QL3/FLRT2/CBLN1/PCDH8/GPC6/ROBO2/WNT5A/NLGN1/NTNG2/PTPRO/SYNDIG1/CHRNB2/ITPKA/SLITRK1/ADGRB2/FZD1/LINGO2/EFNA5/MEF2C/IL1RAPL1/COLQ/DKK1/VSTM5/SYBU/FLRT3/ADGRL3/SHISA6/IL1RAPL2/SIX1/CLSTN2/LRRN3/PAK3/LRFN2/NTRK2/LRRK2/RAPSN/LRRTM3/NRXN1/LRRC24/DGKB/RELN/CAMK2B/SLC17A6/NLGN3/CTTNBP2/GRIN2B/LRTM1/ZNF804A/LRRTM2/SLITRK5/ADGRB3/SLITRK6/SLC17A8/SLITRK3/CBLN2/GPM6A/IN…
GO_BASOLATERAL_PLASMA_MEMBRANE	GO_BASOLATERAL_PLASMA_MEMBRANE	221	-0.448048	-1.37302	0.0149254	0.969263	0.969263	17451	tags=36%, list=31%, signal=25%	CHRM3/KCNJ4/PIANP/SLC22A7/CLDN1/SLC10A1/ITGA3/ATP7B/SLC40A1/SLC26A5/CDH2/SLC51A/FOLR1/PALM/SLC38A3/TEK/NOD2/ATP7A/PDGFB/ATP6V1B1/AQP3/AQP1/HEPH/CLDN19/KCNQ1/SLC9B2/CA11/LPO/KCNJ10/PROM2/EGFR/MEGF11/NAIP/TGFA/CD300LG/DISP1/SLC2A9/GPIHBP1/LEPR/C5AR2/SLC22A1/TSHR/LRRC7/SLC51B/MLC1/SLC39A5/BEST1/TLR9/SHROOM4/SLC26A7/ADRA2A/MYO1A/SLC26A1/FRMPD2/ERBB4/MTTP/KCNJ16/ABCC6/SLC14A1/SLC23A1/P2RY12/TRPC4/CDH1…
GO_CARTILAGE_DEVELOPMENT	GO_CARTILAGE_DEVELOPMENT	209	-0.443584	-1.33106	0.0149254	0.969263	0.969263	19600	tags=49%, list=35%, signal=32%	RARA/SNX19/CCN3/CD44/BMPR1B/TGFBI/VIT/TGFBR2/LNPK/COL6A3/ACVRL1/LUM/CHI3L1/IL17F/SIX2/BMP2/MATN4/SOX9/WNT7A/COL12A1/SCIN/RARB/SULF1/WNT11/RARG/THBS3/RUNX1/ADAMTS12/CTSK/SNAI2/ATP7A/ANXA9/EVC/BMP8B/RFLNA/MAF/ROR2/CCN4/GHRL/HOXD3/CSGALNACT1/MUSTN1/SMPD3/PRRX1/FRZB/EDN1/MSX1/COL11A1/CHADL/PAX7/MATN2/LTBP3/WNT5A/COL2A1/SHOX2/WNT2B/HOXA11/TRPS1/COL14A1/MEF2C/PITX1/GREM1/COL11A2/ITGB8/OSR2/SATB2/ZEB1/R…
GO_SENSORY_PERCEPTION_OF_LIGHT_STIMULUS	GO_SENSORY_PERCEPTION_OF_LIGHT_STIMULUS	221	-0.454256	-1.39204	0.0149254	0.969263	0.969263	13309	tags=32%, list=24%, signal=25%	ROM1/GNAT1/KCNJ10/RCVRN/USH2A/COL11A1/SLC45A2/PDE6A/CABP4/BBS5/MYO3B/CRYAA/COL2A1/GNAT2/CHRNB2/RDH5/USH1G/CACNA2D4/VAX2/FSCN2/CNGB3/OPN1MW/PAX6/RGS9/GABRR2/BEST1/CRYBA1/GRK1/CABP2/NDP/RP1L1/PDC/TULP1/RBP3/ABCC6/GLRA1/GUCY2F/CNGA3/IRX5/HMCN1/RHO/TRPM1/OPN4/VSX2/USH1C/CLIC5/PDE6H/TH/IMPG2/RGS9BP/GJD2/RD3/RAX2/SIX3/SIX6/GRM8/KERA/RLBP1/CRX/RGR/SLITRK6/EYA4/CPLX4/SLC4A10/MFRP/PCARE/RIMS1/NR2E1/RPE65/…
GO_SODIUM_ION_TRANSPORT	GO_SODIUM_ION_TRANSPORT	221	-0.439703	-1.34745	0.0149254	0.969263	0.969263	16241	tags=37%, list=29%, signal=27%	P2RX4/UTRN/WNK4/SLC22A4/HCN3/SLC38A3/SLC13A4/SCN9A/NKAIN4/ADRB2/SLC5A7/SLC38A6/GPD1L/SLC10A7/HCN4/ATP6V1B1/SLC12A1/ASIC4/HECW1/P2RX7/SLC9B2/FXYD2/SLC4A5/SLC22A5/NALCN/TRPM5/ASIC1/SLC5A4/SLC10A6/SCN3B/SLC9A9/SLC9A2/SCN11A/SLC5A2/SCN2A/SLC5A10/FXYD1/SLC5A12/SLC24A4/PRKCE/CNTN1/CACNA1G/SCN4B/SLC17A2/FXYD3/SLC17A3/SLC5A9/ABCB11/OSR1/CNKSR3/SLC8A3/SLC10A2/SLC34A3/SLC8A1/BPIFA1/SLC24A3/SLC23A1/SCN3A/SL…
GO_SYNAPSE_ASSEMBLY	GO_SYNAPSE_ASSEMBLY	178	-0.492167	-1.44053	0.0149254	0.969263	0.969263	14033	tags=37%, list=25%, signal=28%	PCDHB3/NRCAM/GHRL/NLGN4Y/NRXN2/FLRT2/CBLN1/DNER/GPC6/ROBO2/WNT5A/NLGN1/NTNG2/SYNDIG1/CHRNB2/SLITRK1/ADGRB2/FZD1/LINGO2/EFNA5/MEF2C/IL1RAPL1/COLQ/DKK1/SHANK2/VSTM5/FLRT3/KIRREL3/LRRC4/DSCAM/ADGRL3/IL1RAPL2/SIX1/CLSTN2/LRRN3/NTRK2/ERBB4/LRRTM3/POU4F1/NRXN1/PCDHB2/LRRC24/GABRA2/PCDHB5/PCDHB13/NLGN3/CNTN5/PCDHB14/PCDHB4/LRTM1/PCDHB16/LRRTM2/SLITRK5/CDH9/PCDHB11/ADGRB3/SLITRK6/PCDHB9/PCDHB10/PCDHB6/AD…
GO_TERPENOID_METABOLIC_PROCESS	GO_TERPENOID_METABOLIC_PROCESS	120	-0.55533	-1.57703	0.0149254	0.969263	0.969263	13128	tags=38%, list=23%, signal=29%	GPC6/APOC3/CYP26C1/APOC2/DGAT2/EGFR/AKR1B10/AKR1C1/RDH5/DHRS9/AKR1C3/GPIHBP1/PLB1/HMGCS2/PNLIP/LPL/OPN1MW/AKR1B15/GPC5/CYP2C18/CYP26B1/ADH1B/BCO2/RBP3/ALDH8A1/TTR/RHO/AWAT2/CYP3A7/RBP2/AKR1C4/UGT1A8/CYP3A5/ADH1C/ADH1A/ADH6/CYP3A4/RLBP1/UGT1A1/BCO1/CYP2C9/ADH4/CYP2C19/RPE65/ADH7
GO_ACTIN_MEDIATED_CELL_CONTRACTION	GO_ACTIN_MEDIATED_CELL_CONTRACTION	118	-0.548071	-1.54543	0.0151515	0.969263	0.969263	14664	tags=36%, list=26%, signal=26%	GPD1L/HCN4/CTNNA3/PDE4D/KCNQ1/KCNE2/TMOD1/PDE4B/SCN3B/VIL1/MYL3/KCNA5/KCNE4/KCNJ2/TNNI2/TNNI1/ACTC1/CACNA1G/SCN4B/KCNE1/KCNJ5/TNNT3/PLN/CACNA1C/CACNA1D/TNNT2/MIR328/KCND3/SGCD/MYL2/KCNE1B/ATP1A2/KCNJ3/CAV3/SCN2B/MYH8/MYBPC1/SCN1A/MYH7/MYH6/MYL1/MIR1-1
GO_ANTIMICROBIAL_HUMORAL_RESPONSE	GO_ANTIMICROBIAL_HUMORAL_RESPONSE	122	-0.492941	-1.39851	0.0151515	0.969263	0.969263	7968	tags=30%, list=14%, signal=25%	SLPI/PGC/CTSG/CXCL1/KLK3/ITLN1/CXCL3/BPIFB2/CXCL5/S100A7/BPIFA1/IL36RN/REG1B/HTN1/PPBP/SEMG2/PGLYRP4/PLA2G1B/BPI/PI3/CXCL6/PRSS3/DEFB4A/DEFB103B/SPAG11B/DEFA5/SPAG11A/LCN2/PRSS2/BPIFB1/PF4V1/PGLYRP3/RNASE7/DMBT1/KRT6A/REG3A
GO_CARDIAC_MUSCLE_CELL_DIFFERENTIATION	GO_CARDIAC_MUSCLE_CELL_DIFFERENTIATION	122	-0.496764	-1.40936	0.0151515	0.969263	0.969263	11250	tags=28%, list=20%, signal=22%	NOX4/DLL1/MIR199A1/MEF2C/GREM1/DKK1/ACTC1/AGT/MYH11/IGF1/MYOM2/MYOCD/SLC8A1/FHOD3/PROX1/SORBS2/AKAP6/ALPK2/MIR199B/MIR23A/TBX5/SGCD/NRAP/MYL2/CAV3/MIR199A2/ADRA1A/SOX6/CSRP3/MYH6/AGTR2/MIR204/MIR200B/MIR1-1
GO_CELLULAR_RESPONSE_TO_XENOBIOTIC_STIMULUS	GO_CELLULAR_RESPONSE_TO_XENOBIOTIC_STIMULUS	182	-0.468139	-1.37497	0.0151515	0.969263	0.969263	18118	tags=43%, list=32%, signal=30%	CYP1B1/AKR7A3/CDO1/S100A12/UGT1A7/RORA/RB1/CYP2D6/PON3/CYP2A7/UGT2B15/ACSM1/CSAD/CYP2R1/AHR/GSTA1/CYP2U1/FOXO1/GSTM3/PDGFB/EPHX2/AQP1/CYP2A13/GSTM2/LPO/NR3C1/ARG1/MARC2/PPARGC1A/PTGS1/EGFR/UGT2B11/FBXO32/AKR1C1/CES1/CES3/FMO1/AHRR/METTL21C/ALDH3A1/GSTA5/CYP2C18/FMO3/ACY3/ARNT2/CYP26B1/CYP46A1/RORC/GJB2/FMO2/SLC8A1/AADAC/CYP3A7/AOC1/NAT2/CACNA1S/GHR/UGT1A8/CYP2A6/NR1I2/CYP3A5/CASQ2/SULT1B1/CYP2J2/…
GO_DIGESTION	GO_DIGESTION	139	-0.505952	-1.45293	0.0151515	0.969263	0.969263	14640	tags=45%, list=26%, signal=33%	SERPINA3/CRACD/AMY2A/AQP1/GHRL/KCNQ1/SLC22A5/TFF2/PGA5/PPARGC1A/OPRK1/GUCA2A/AKR1C1/AKR1D1/TIFAB/ABCG8/VIL1/CHIT1/LRCOL1/PGC/ALPI/PNLIP/PBLD/GCNT3/TLR9/GUCA2B/SLC26A7/PTGER1/CHIA/CHRM1/CYP39A1/ADRA2A/AKR1C2/FABP1/NPR3/FGF10/NPC1L1/TFF3/SLC2A2/LCT/PTGER3/PGA3/CAPN9/PNLIPRP2/SST/UCN3/DCANP1/PRSS3/PRSS1/SLC5A1/MUC13/STATH/CAPN8/PRSS2/MUC6/MOGAT2/FABP2/CTRB2/CTRB1/SI/MUC2/NEUROD1
GO_ISOPRENOID_METABOLIC_PROCESS	GO_ISOPRENOID_METABOLIC_PROCESS	139	-0.536729	-1.54131	0.0151515	0.969263	0.969263	13128	tags=33%, list=23%, signal=25%	GPC6/APOC3/CYP26C1/APOC2/DGAT2/EGFR/AKR1B10/AKR1C1/RDH5/DHRS9/AKR1C3/GPIHBP1/PLB1/HMGCS2/PNLIP/LPL/OPN1MW/AKR1B15/GPC5/CYP2C18/CYP26B1/ADH1B/BCO2/RBP3/ALDH8A1/TTR/RHO/AWAT2/CYP3A7/RBP2/AKR1C4/TH/UGT1A8/CYP3A5/ADH1C/ADH1A/ADH6/CYP3A4/RLBP1/UGT1A1/BCO1/CYP2C9/ADH4/CYP2C19/RPE65/ADH7
GO_PALLIUM_DEVELOPMENT	GO_PALLIUM_DEVELOPMENT	171	-0.470128	-1.35763	0.0151515	0.969263	0.969263	9143	tags=18%, list=16%, signal=15%	DCLK2/GLI3/ZEB2/PAX6/KIRREL3/NTRK2/LHX2/HSD3B2/P2RY12/PROX1/ASCL1/RELN/SLIT2/POU3F2/TH/FAT4/EMX2/KCNA1/FOXP2/LHX5/EMX1/POU3F3/LMX1A/TBR1/NKX2-1/NR2E1/EPHA5/FEZF2/NEUROD1/NEUROD6
GO_PEPTIDASE_REGULATOR_ACTIVITY	GO_PEPTIDASE_REGULATOR_ACTIVITY	222	-0.427049	-1.30544	0.0151515	0.969263	0.969263	14767	tags=32%, list=26%, signal=24%	PROS1/CARD8/SERPINA3/SERPINA1/PAPLN/TIMP3/C4B/CPAMD8/SERPINB8/WFIKKN1/PI16/AMBP/NLRP1/CSTA/SERPINF2/MAL/NGF/HMSD/SERPINA10/NAIP/LTF/SERPINI1/CRB2/VIL1/LEF1/ITIH3/TFAP2B/TNFSF14/SERPINA6/SLPI/LPA/SPINK1/ITIH6/CARD17/AGT/WFDC1/SERPINA11/ITIH1/C5/SPP2/SERPINE3/SPINK7/COL4A3/ITIH5/SPINK14/SSPO/PI15/SPINK8/SERPINA9/CARD18/SERPINA4/SERPINA7/PI3/SPINK4/ITIH2/WFDC12/SMR3A/R3HDML/SPOCK3/SERPINB2/WFIKKN2/S…
GO_REGULATION_OF_MUSCLE_CELL_DIFFERENTIATION	GO_REGULATION_OF_MUSCLE_CELL_DIFFERENTIATION	171	-0.486767	-1.40568	0.0151515	0.969263	0.969263	11327	tags=25%, list=20%, signal=20%	SHOX2/NFATC2/DLL1/MIR199A1/TNFSF14/TMEM119/MEF2C/MIR140/GREM1/GPER1/BOC/ZEB1/DKK1/HDAC9/IGF1/CYP26B1/BCL2/MYOCD/SHH/PROX1/FGF9/AKAP6/MYOD1/MIR199B/LMOD3/PRDM6/EREG/CAV3/MIR199A2/MIR125B2/MYOG/MYF6/SOX6/CEACAM5/MIR125B1/MIR206/SMYD1/MYF5/MIR204/MIR200B/MIR26A1/MIR133B/MIR1-1
GO_XENOBIOTIC_METABOLIC_PROCESS	GO_XENOBIOTIC_METABOLIC_PROCESS	124	-0.497973	-1.41582	0.0151515	0.969263	0.969263	18118	tags=50%, list=32%, signal=34%	CYP1B1/AKR7A3/CDO1/S100A12/UGT1A7/RORA/CYP2D6/PON3/CYP2A7/UGT2B15/ACSM1/CSAD/CYP2R1/AHR/GSTA1/CYP2U1/GSTM3/EPHX2/CYP2A13/GSTM2/LPO/MARC2/PTGS1/UGT2B11/AKR1C1/CES1/CES3/FMO1/AHRR/ALDH3A1/GSTA5/CYP2C18/FMO3/ACY3/ARNT2/CYP26B1/CYP46A1/RORC/FMO2/AADAC/CYP3A7/AOC1/NAT2/GHR/UGT1A8/CYP2A6/NR1I2/CYP3A5/SULT1B1/CYP2J2/UGT1A6/BAAT/CYP3A4/CYP2G1P/BCHE/UGT1A1/CYP2W1/UGT2B28/ACSM2B/GLYAT/CYP2C9/CYP2C19
GO_CARDIAC_MUSCLE_CONTRACTION	GO_CARDIAC_MUSCLE_CONTRACTION	138	-0.56027	-1.60928	0.0153846	0.969263	0.969263	13921	tags=34%, list=25%, signal=26%	CTNNA3/PDE4D/KCNQ1/GSTM2/KCNE2/PIK3CG/PDE4B/PDE5A/SCN3B/MYL3/ADRA1B/KCNA5/KCNE4/KCNJ2/TNNI2/TNNI1/ACTC1/CACNA1G/SCN4B/KCNE1/KCNJ5/TNNT3/HRC/PLN/CACNA1C/CACNA1D/TNNT2/SLC8A1/TNNI3K/MIR328/KCND3/SGCD/CASQ2/MYL2/KCNE1B/ATP1A2/KCNJ3/CAV3/ADRA1A/SCN2B/CSRP3/SCN1A/MYH7/MYH6/MYL1/MIR30E/MIR1-1
GO_G_PROTEIN_COUPLED_RECEPTOR_SIGNALING_PATHWAY_INVOLVED_IN_HEART_PROCESS	GO_G_PROTEIN_COUPLED_RECEPTOR_SIGNALING_PATHWAY_INVOLVED_IN_HEART_PROCESS	13	-0.830718	-1.62079	0.0153846	0.969263	0.969263	321	tags=23%, list=1%, signal=23%	PLN/MIR30E/MIR1-1
GO_INTRINSIC_COMPONENT_OF_SYNAPTIC_MEMBRANE	GO_INTRINSIC_COMPONENT_OF_SYNAPTIC_MEMBRANE	166	-0.486435	-1.39067	0.0153846	0.969263	0.969263	11912	tags=36%, list=21%, signal=28%	SYT11/NECTIN3/NLGN1/PLPPR4/NTNG2/PTPRO/PRRT1/CHRNB2/GRIN2A/SLITRK1/KCNC1/KCNA3/SCN2A/CADM3/CDH10/GRID1/CNTN1/FLRT3/LRRC4/CHRM1/SHISA6/KCNJ9/CLSTN2/SLC1A2/LRFN2/ERBB4/SLC8A3/LRRTM3/GLRA1/NRXN1/SLC6A1/CACNA1D/SLC8A1/SORCS3/SLC6A4/CACNG3/P2RX3/KCND3/CHRNA1/NLGN3/LRRC4C/CNTN5/HTR2A/KCNA1/GABRG3/CNTN2/DCC/LRRTM2/KCNJ3/CDH9/ADRA1A/CHRND/GRM3/CNTN6/CHRM2/SLITRK3/GABRA1/GPM6A/CPLX3
GO_ACTIN_FILAMENT_BASED_MOVEMENT	GO_ACTIN_FILAMENT_BASED_MOVEMENT	140	-0.512925	-1.46546	0.015625	0.969263	0.969263	13921	tags=30%, list=25%, signal=23%	GPD1L/HCN4/CTNNA3/PDE4D/KCNQ1/KCNE2/TMOD1/PDE4B/SCN3B/VIL1/MYL3/KCNA5/KCNE4/KCNJ2/TNNI2/TNNI1/ACTC1/CACNA1G/SCN4B/KCNE1/KCNJ5/TNNT3/PLN/CACNA1C/CACNA1D/TNNT2/MIR328/KCND3/SGCD/MYL2/KCNE1B/ATP1A2/KCNJ3/CAV3/SCN2B/MYH8/MYBPC1/SCN1A/MYH7/MYH6/MYL1/MIR1-1
GO_CARDIAC_MUSCLE_TISSUE_DEVELOPMENT	GO_CARDIAC_MUSCLE_TISSUE_DEVELOPMENT	224	-0.444548	-1.35403	0.015625	0.969263	0.969263	13322	tags=27%, list=24%, signal=21%	PI16/MYOM3/WNT2/ADAMTS9/EDN1/COL11A1/WNT5A/FOXC1/TENM4/NOX4/DLL1/MYL3/MIR199A1/MEF2C/GREM1/TNNI1/DKK1/FGF3/ACTC1/AGT/MYH11/IGF1/MYOM2/PLN/KCNK2/ERBB4/POU4F1/MEIS1/MYOCD/ZFPM2/TNNT2/SLC8A1/FHOD3/XIRP2/PROX1/FGF9/SORBS2/AKAP6/JPH2/BMP5/ALPK2/MIR873/TGFB2/MIR199B/MIR23A/TBX5/SGCD/NRAP/MYL2/CAV3/MIR199A2/ADRA1A/FGF20/SOX6/CSRP3/MYH7/MYH6/AGTR2/MIR204/MIR200B/MIR1-1
GO_CELLULAR_HORMONE_METABOLIC_PROCESS	GO_CELLULAR_HORMONE_METABOLIC_PROCESS	130	-0.538578	-1.53919	0.015625	0.969263	0.969263	12884	tags=37%, list=23%, signal=29%	CYP26C1/PPARGC1A/DGAT2/UGT2B11/AKR1B10/AKR1C1/AKR1D1/ESR1/RDH5/DHRS9/AKR1C3/PLB1/BMP6/AKR1B15/CYP2C18/CYP26B1/CYP46A1/ADH1B/BCO2/ALDH8A1/AKR1C2/TSPOAP1/TTR/HSD3B2/SHH/AWAT2/FSHB/CYP3A7/AKR1C4/SULT1E1/WNT4/DHRS2/BMP5/UGT1A8/CYP3A5/ADH1C/ADH1A/ADH6/HSD17B2/CYP3A4/SRD5A2/UGT1A1/BCO1/CYP2C9/ADH4/UGT2B7/RPE65/ADH7
GO_GOLGI_CISTERNA	GO_GOLGI_CISTERNA	116	-0.51381	-1.43335	0.015625	0.969263	0.969263	14988	tags=27%, list=27%, signal=20%	GOLGA6A/SLC10A7/FUT7/CSGALNACT1/SMPD3/ASAP2/GOLGA8H/ST3GAL3/GAL3ST3/GOLGA8O/FUT2/RAB30/GGTA1P/GOLGA8T/ATL1/CHSY3/GOLGA8K/GOLGA6B/GOLGA8DP/ABO/GOLGA8N/GOLGA8R/GOLGA8M/GAL3ST2/A3GALT2/FUT3/ST6GAL2/FUT5/NSG2/FUT6/FUT9
GO_HOMOPHILIC_CELL_ADHESION_VIA_PLASMA_MEMBRANE_ADHESION_MOLECULES	GO_HOMOPHILIC_CELL_ADHESION_VIA_PLASMA_MEMBRANE_ADHESION_MOLECULES	167	-0.50445	-1.44344	0.015625	0.969263	0.969263	17819	tags=55%, list=32%, signal=38%	CDH24/PCDH11X/CDHR3/ROBO4/PCDH7/PCDH12/DCHS1/PCDH20/CELSR1/CD84/SDK1/PCDHGA10/CDH12/CDH2/PCDHGB4/NEXN/PALLD/PCDH19/PCDHGC3/CDH19/PCDHA12/CDH15/PCDHB3/PCDHB15/PCDH8/CDH11/DSG4/ROBO2/ROBO1/PCDHGA3/NECTIN3/PCDH9/CNTN4/PCDHGA7/PCDH18/PCDH10/MYOT/CADM3/CDH10/PCDHA3/PCDHA11/PCDHGB7/PCDHGB1/IGSF21/KIRREL3/DSCAM/CLSTN2/PCDHA9/VSTM2L/PCDHB2/HMCN1/PCDHA7/DCHS2/PTPRT/PCDHA10/PCDHA5/PCDHB5/PCDHB18P/PCDHB13/F…
GO_IMMUNE_RECEPTOR_ACTIVITY	GO_IMMUNE_RECEPTOR_ACTIVITY	126	-0.47467	-1.35164	0.015625	0.969263	0.969263	23363	tags=71%, list=41%, signal=42%	HLA-DPA1/IL2RG/IL6ST/IFNGR1/LILRB1/IL12RB2/CXCR3/HLA-DQB1/IFNAR1/IL10RA/CD4/ACKR4/CSF3R/IL17RA/KLRC4-KLRK1/OSMR/FZD4/HLA-DQA1/IL15RA/CMKLR1/FCGR1B/IL10RB/EBI3/CXCR6/IL17RC/HLA-DQA2/CD44/IL2RA/CTSH/IL22RA1/HLA-DOA/IL12RB1/IL3RA/CSF2RB/FLT3/IFNAR2/KLRK1/CD200R1/IL31RA/CCR2/IL18RAP/IL7R/CR2/FCGR2B/IL1RL1/ACKR2/MPL/LIFR/GFRA2/IL21R/IL1R1/IL13RA1/HLA-DQB2/CCRL2/CCR4/HLA-DOB/GFRA4/IL1R2/CD160/XCR1/CNTF…
GO_IMMUNOGLOBULIN_COMPLEX	GO_IMMUNOGLOBULIN_COMPLEX	140	-0.517848	-1.47952	0.015625	0.969263	0.969263	25891	tags=91%, list=46%, signal=49%	IGLC2/TRDC/IGKC/IGHV1-58/IGHV3-15/IGLV1-51/IGLV2-14/IGLV1-47/IGHV4-39/IGKV4-1/JCHAIN/IGLV3-1/IGHG2/IGLV3-9/IGHV4-34/IGHM/IGHV5-51/IGLV8-61/IGHV3-48/IGLV3-25/TRBC2/IGKV3-20/IGKV1-16/IGLV3-19/IGLL1/IGHV3-33/IGLV1-36/IGKV1-5/IGHV3-73/SYK/IGKV6-21/IGHV3-30/IGLV1-44/IGLV1-40/IGHG4/IGLV6-57/IGHV1-69D/IGLL5/IGHV3-49/IGLV2-11/IGKV1-9/IGLC3/IGLV7-46/IGHV3-21/IGHV3-74/IGHV3-11/IGHV3-53/IGHV3-43/IGLV4-60/IG…
GO_KERATINIZATION	GO_KERATINIZATION	224	-0.598955	-1.82433	0.015625	0.969263	0.969263	4960	tags=34%, list=9%, signal=31%	LCE6A/KRTAP19-1/KRTAP29-1/LCE1D/KRT75/KRT17/KRTAP5-3/KRTAP3-1/PKP1/PI3/DSC3/SPRR3/KRT37/LCE1F/LCE2A/LCE4A/KRTAP1-1/KRT16/KRT15/KRT39/DSG1/KRT33B/KRT79/KRT20/LOR/KRTAP17-1/KRT5/SPRR1B/KLK12/KRT34/KRT40/DSC1/SPRR2A/KRT13/LCE1B/KRT14/KRTAP13-2/KRT77/KRT4/KRT84/IVL/KRTAP3-2/SPRR1A/KRT1/KRT78/LCE1C/KRT6A/CDSN/SPRR4/KRT31/CASP14/LCE2D/KRT6B/SPRR2E/LCE2C/LIPK/RPTN/LCE3C/LCE2B/KRTAP9-8/KRTAP9-3/KRTAP4-9/…
GO_NEURON_MIGRATION	GO_NEURON_MIGRATION	160	-0.50175	-1.44399	0.015625	0.969263	0.969263	10528	tags=21%, list=19%, signal=17%	DCDC2/MEF2C/SATB2/IGSF10/SCRT1/PAX6/VAX1/KIAA0319/KIRREL3/ADGRL3/NTRK2/ERBB4/PRKG1/ASCL1/RELN/CAMK2B/NKX6-1/BARHL1/FEZF1/CNTN2/DCC/TNN/SOX1/NDNF/CHL1/NEXMIF/DCX/NKX2-1/GPM6A/FEZF2/PHOX2B/SCRT2/CCKAR/NEUROD4
GO_OXIDOREDUCTASE_ACTIVITY_ACTING_ON_CH_OH_GROUP_OF_DONORS	GO_OXIDOREDUCTASE_ACTIVITY_ACTING_ON_CH_OH_GROUP_OF_DONORS	128	-0.501884	-1.43636	0.015625	0.969263	0.969263	12308	tags=26%, list=22%, signal=20%	AKR1B10/ME3/ZADH2/AKR1C1/SDR42E2/AKR1D1/RDH5/DHRS9/AKR1C3/CRYL1/ALDH3A1/HAO2/AKR1B15/KCNAB1/ADH1B/CYP4A22/GPD1/AKR1C2/CARNS1/HSD3B2/AKR1C4/DHRS2/SDR9C7/ADH1C/ADH1A/ADH6/HSD17B2/HAO1/SRD5A2/LIPF/DHRS7C/ADH4/ADH7
GO_REGULATION_OF_MUSCLE_CONTRACTION	GO_REGULATION_OF_MUSCLE_CONTRACTION	167	-0.518088	-1.48246	0.015625	0.969263	0.969263	13921	tags=32%, list=25%, signal=24%	CTNNA3/GHRL/PDE4D/KCNQ1/GSTM2/PIK3CG/PPP1R12B/EDN1/NPNT/PDE4B/ABAT/PDE5A/PTGS2/MYL3/TACR1/ADRA1B/GPER1/SPX/KCNJ2/KCNB2/TNNI2/TNNI1/KCNMA1/TNNT3/NPY2R/HRC/PLN/CACNA1C/ADRA2A/GUCY1A1/SLC8A3/MYOCD/TNNT2/SLC8A1/PRKG1/TNNI3K/MIR328/TACR2/KCNA1/CASQ2/MYL2/EDN2/ATP1A2/CAV3/ADRA1A/TACR3/MYBPH/MYH7/STRIT1/CHRM2/MIR30E/MIR153-2/MIR1-1
GO_SKELETAL_MUSCLE_ORGAN_DEVELOPMENT	GO_SKELETAL_MUSCLE_ORGAN_DEVELOPMENT	167	-0.516466	-1.47782	0.015625	0.969263	0.969263	17444	tags=38%, list=31%, signal=26%	RB1/DMRTA2/HOXD9/MYH14/HDAC4/FOXL2/ANKRD1/PAX5/NUPR1/STRA6/RIPOR2/EGR2/MYOM1/DCN/PPP3CA/NR2F2/DNER/ELN/S100B/PAX7/MYORG/SOX11/ASB2/CNTFR/SHOX2/MEOX2/HLX/MYOZ2/DLL1/DISP1/POPDC2/MEF2C/PITX1/METTL21C/HOXD10/HDAC9/VAX1/KCNAB1/VGLL2/CYP26B1/MYOM2/TCF21/SIX1/BCL2/HLF/MYOCD/SHH/CHRNA1/MYOD1/FOXP2/LMOD3/COL19A1/KLHL41/KLHL40/CHRND/MYOG/MYF6/MSTN/CSRP3/SMYD1/MYF5/PHOX2B/MIR1-1
GO_STRIATED_MUSCLE_CONTRACTION	GO_STRIATED_MUSCLE_CONTRACTION	174	-0.548724	-1.58139	0.015625	0.969263	0.969263	10355	tags=27%, list=18%, signal=22%	ADRA1B/KCNA5/KCNE4/KCNJ2/TNNI2/TNNI1/ACTC1/CACNA1G/SCN4B/KCNE1/KCNJ5/TNNT3/HRC/PLN/CACNA1C/SLC8A3/CACNA1D/TNNT2/SLC8A1/MB/TNNI3K/SMPX/MIR328/KCND3/CHRNA1/SGCD/CASQ2/MYL2/LMOD3/KCNE1B/KLHL41/ATP1A2/KCNJ3/CAV3/ADRA1A/CHRND/SCN2B/MYBPH/MYH8/CSRP3/SCN1A/MYH7/STRIT1/MYH6/MYL1/MIR30E/MIR1-1
GO_T_CELL_RECEPTOR_COMPLEX	GO_T_CELL_RECEPTOR_COMPLEX	125	-0.484785	-1.38034	0.015625	0.969263	0.969263	19968	tags=76%, list=35%, signal=49%	CD8B/TRBV4-2/ZAP70/TRGV5/TRBV7-9/TRAV10/TRAV22/TRGV2/SKAP1/TRBJ2-3/TRBJ2-1/TRBV6-5/TRBV12-4/TRBJ2-2/TRBV5-6/TRAV3/CD3G/CD6/TRAV19/TRBJ2-7/TRAV17/TRAV36DV7/TRAV21/TRAV13-1/TRAV12-2/TRAV29DV5/TRBV11-1/TRAV12-3/TRBV2/TRAV4/TRAV6/TRBV6-6/TRAV2/TRGV3/TRBV19/TRBV6-1/TRAV12-1/TRBV18/TRAV41/TRBV29-1/TRAV20/TRBV27/TRAV16/TRBV5-5/TRBC1/TRBV3-1/TRBV30/TRBV4-1/TRAV35/TRBV7-7/TRAV8-4/TRAV40/TRAV8-2/TRBV14/TRB…
GO_VITAMIN_METABOLIC_PROCESS	GO_VITAMIN_METABOLIC_PROCESS	134	-0.463191	-1.32962	0.015625	0.969263	0.969263	17044	tags=33%, list=30%, signal=23%	LRAT/VDR/TPK1/CYP2R1/AMN/FOLR1/CYP27A1/MMAA/THTPA/SNAI2/HAAO/ALDH1A2/CYP27B1/CYP26C1/CLYBL/MTHFD2L/DHFR2/KYNU/CYP4F11/AKR1C3/RGN/CBLIF/ALDH1L1/KMO/CYP26B1/VNN2/CUBN/SLC23A1/RBP2/CTRC/TTPA/VNN1/PRSS3/CYP3A4/PRSS1/RLBP1/CYP4F12/VNN3/TCN1/BCO1/GC/CTRB2/CTRB1/RPE65
GO_CORNIFICATION	GO_CORNIFICATION	113	-0.728965	-2.01695	0.015873	0.969263	0.969263	7098	tags=47%, list=13%, signal=41%	CYP26B1/KRT33A/SPRR2G/KRT9/CELA2A/SPRR2D/KRT71/KRT80/KRT32/KRT35/KRT36/KRT75/KRT17/PKP1/PI3/DSC3/SPRR3/KRT37/KRT16/KRT15/KRT39/DSG1/KRT33B/KRT79/KRT20/LOR/KRT5/SPRR1B/KLK12/KRT34/KRT40/DSC1/SPRR2A/KRT13/KRT14/KRT77/KRT4/KRT84/IVL/SPRR1A/KRT1/KRT78/KRT6A/CDSN/KRT31/CASP14/KRT6B/SPRR2E/LIPK/RPTN/KRT6C/LCE1A/LCE3D
GO_EMBRYONIC_SKELETAL_SYSTEM_DEVELOPMENT	GO_EMBRYONIC_SKELETAL_SYSTEM_DEVELOPMENT	127	-0.478499	-1.36337	0.015873	0.969263	0.969263	17488	tags=46%, list=31%, signal=32%	SIX2/TGFB3/HOXD9/HOXA4/PAX5/FOXC2/HOXC6/SULF1/WNT11/HOXB7/GSC/HOXA7/DLX1/MED12/TFAP2A/PDGFRA/HOXC11/HOXD3/PRRX1/COL11A1/PAX7/EYA1/SOX11/WNT5A/COL2A1/SHOX2/HOXA11/HOXB6/HOXB4/MEF2C/OSR2/WNT9B/HOXD10/SATB2/ZEB1/RUNX2/GLI3/NKX3-2/HOXB5/HOXB8/HOXA9/HOXA5/HOXB9/HOXC4/SIX1/HOXA3/OSR1/ALX4/MMP16/IRX5/TBX15/SHH/FGF9/ALX3/HOXA2/HOXC5/HOXA6/MYF5
GO_HUMORAL_IMMUNE_RESPONSE_MEDIATED_BY_CIRCULATING_IMMUNOGLOBULIN	GO_HUMORAL_IMMUNE_RESPONSE_MEDIATED_BY_CIRCULATING_IMMUNOGLOBULIN	143	-0.499988	-1.42415	0.015873	0.969263	0.969263	25891	tags=85%, list=46%, signal=46%	IGLC2/TRDC/BCL3/IGKC/IGHV1-58/IGHV3-15/IGLV1-51/IGLV2-14/IGLV1-47/IGHV4-39/IGKV4-1/IGLV3-1/IGHG2/IGHV4-34/IGHM/IGHV5-51/IGHV3-48/IGLV3-25/TRBC2/IGKV3-20/IGKV1-16/CLU/IGLV3-19/IGLL1/IGHV3-33/IGKV1-5/IGHV3-73/IGHV3-30/IGLV1-44/IGLV1-40/IGHG4/IGLV6-57/IGHV1-69D/SERPING1/IGLL5/IGHV3-49/IGLV2-11/IGLC3/HLA-DQB1/IGHV3-21/IGHV3-74/IGHV3-11/IGHV3-53/IGHV3-43/C1R/IGHV1-69/IGHV3-23/IGHV3-20/IGHV1-24/C1S/IGH…
GO_OXIDOREDUCTASE_ACTIVITY_ACTING_ON_PAIRED_DONORS_WITH_INCORPORATION_OR_REDUCTION_OF_MOLECULAR_OXYGEN	GO_OXIDOREDUCTASE_ACTIVITY_ACTING_ON_PAIRED_DONORS_WITH_INCORPORATION_OR_REDUCTION_OF_MOLECULAR_OXYGEN	158	-0.481303	-1.38121	0.015873	0.969263	0.969263	14020	tags=37%, list=25%, signal=28%	CYP4V2/CYP4F22/CYP2A13/CYP7B1/CYP21A2/MOXD1/NOS2/CYP26C1/PAM/P4HA3/PTGS1/CYP3A43/JMJD7/CYP4F8/FMO4/AKR1C1/CYP4F11/AKR1D1/TPH1/PTGS2/MOXD2P/FAXDC2/AKR1C3/FMO1/DBH/TET2/CYP2C18/KMO/FMO3/CYP26B1/CYP46A1/CYP39A1/CYP4A22/CH25H/AKR1C2/SCD5/FMO2/CYP7A1/CYP4A11/CYP3A7/AKR1C4/TH/CYP4Z2P/CYP2A6/BBOX1/TYRP1/CYP3A5/CYP8B1/CYP2J2/CYP4B1/CYP3A4/CYP2G1P/CYP4F3/CYP2W1/CYP4F12/CYP2C9/CYP2C19/TYR
GO_REGULATION_OF_SKELETAL_MUSCLE_TISSUE_DEVELOPMENT	GO_REGULATION_OF_SKELETAL_MUSCLE_TISSUE_DEVELOPMENT	49	-0.655881	-1.62536	0.015873	0.969263	0.969263	11327	tags=35%, list=20%, signal=28%	SHOX2/DLL1/MEF2C/HDAC9/CYP26B1/SIX1/BCL2/MYOCD/SHH/MYOD1/LMOD3/KLHL41/MYOG/MYF6/MSTN/MYF5/MIR1-1
GO_REGULATION_OF_STRIATED_MUSCLE_CELL_DIFFERENTIATION	GO_REGULATION_OF_STRIATED_MUSCLE_CELL_DIFFERENTIATION	112	-0.504168	-1.3879	0.015873	0.969263	0.969263	11327	tags=29%, list=20%, signal=24%	SHOX2/NFATC2/DLL1/MIR199A1/TNFSF14/TMEM119/MEF2C/GREM1/DKK1/HDAC9/IGF1/CYP26B1/BCL2/MYOCD/SHH/PROX1/AKAP6/MYOD1/MIR199B/LMOD3/CAV3/MIR199A2/MYOG/MYF6/SOX6/CEACAM5/MIR206/SMYD1/MYF5/MIR204/MIR200B/MIR133B/MIR1-1
GO_UNSATURATED_FATTY_ACID_METABOLIC_PROCESS	GO_UNSATURATED_FATTY_ACID_METABOLIC_PROCESS	112	-0.492593	-1.35604	0.015873	0.969263	0.969263	14438	tags=36%, list=26%, signal=27%	ATP6V1B1/EPHX2/CYP2A13/ELOVL2/GLYATL2/GSTM2/AVPR1A/PLA2G4A/EDN1/PLA2G4C/PTGS1/ELOVL7/CYP4F8/ZADH2/AKR1C1/CYP4F11/PTGS2/AKR1C3/PLA2G4B/LTC4S/ABCD2/CYP2C18/ALOX15B/HPGDS/AKR1C2/SCD5/CYP4A11/AKR1C4/ALOX15/CYP2A6/CYP2J2/CYP2G1P/EDN2/CYP4F3/CYP4F12/MIR132/CYP2C9/MIR204/CYP2C19/FADS2B
GO_LIMBIC_SYSTEM_DEVELOPMENT	GO_LIMBIC_SYSTEM_DEVELOPMENT	109	-0.519999	-1.41475	0.016129	0.969263	0.969263	9143	tags=20%, list=16%, signal=17%	DCLK2/GLI3/ZEB2/PROP1/KIRREL3/GSX1/HSD3B2/PROX1/RELN/POU3F2/EMX2/KCNA1/LHX5/LMX1A/TBR1/NKX2-1/OTP/NR2E1/EPHA5/FEZF2/NEUROD1/NEUROD6
GO_MEMBRANE_REPOLARIZATION	GO_MEMBRANE_REPOLARIZATION	46	-0.637823	-1.57169	0.016129	0.969263	0.969263	10348	tags=35%, list=18%, signal=28%	KCNA5/KCNE4/KCNJ2/SCN4B/KCNE1/KCNJ5/CACNA1D/MIR328/KCND3/AKAP6/CASQ2/KCNE1B/ATP1A2/KCNJ3/CAV3/MIR1-1
GO_MOLTING_CYCLE	GO_MOLTING_CYCLE	109	-0.543061	-1.4775	0.016129	0.969263	0.969263	13063	tags=33%, list=23%, signal=25%	DSG4/EDA/KRT83/EGFR/DKK4/WNT5A/TMEM79/APCDD1/PTGS2/KRT25/FOXQ1/FOXN1/TNFRSF19/DKK1/FOXE1/BCL2/ALX4/LHX2/FGF7/KRT71/WNT10A/SHH/FGF10/LGR5/TGFB2/EPS8L3/KRT17/EDAR/TP63/KRT16/KRT33B/KRT14/KRT84/KRTAP4-9/KRTAP4-5/KRTAP4-3
GO_PANCREAS_DEVELOPMENT	GO_PANCREAS_DEVELOPMENT	78	-0.520851	-1.41077	0.016129	0.969263	0.969263	16972	tags=45%, list=30%, signal=31%	SOX9/IGF2/CCDC39/WLS/GATA6/FOXO1/FOXA2/ALDH1A2/NPHP3/NKX2-2/RFX3/WNT5A/MNX1/HNF1B/DLL1/ONECUT2/PAX6/BMP6/NKX3-2/CCDC40/MEIS2/DNAAF1/FOXF1/ONECUT1/SHH/PDX1/NEUROG3/PROX1/FGF10/NKX6-1/MSLN/BMP5/RFX6/HNF1A/NEUROD1
GO_REGULATION_OF_CARDIAC_MUSCLE_CONTRACTION	GO_REGULATION_OF_CARDIAC_MUSCLE_CONTRACTION	79	-0.517597	-1.40388	0.016129	0.969263	0.969263	13921	tags=27%, list=25%, signal=20%	CTNNA3/PDE4D/KCNQ1/GSTM2/PIK3CG/PDE4B/PDE5A/ADRA1B/KCNJ2/HRC/PLN/CACNA1C/SLC8A1/TNNI3K/MIR328/CASQ2/ATP1A2/CAV3/ADRA1A/MIR30E/MIR1-1
GO_SARCOMERE_ORGANIZATION	GO_SARCOMERE_ORGANIZATION	46	-0.639652	-1.5762	0.016129	0.969263	0.969263	8648	tags=35%, list=15%, signal=29%	CAPN3/TNNT3/MYOM2/TNNT2/LDB3/FHOD3/PROX1/LMOD2/CAPN9/CASQ2/SYNPO2L/KLHL41/CAV3/CSRP3/MYH6/MIR1-1
GO_SMOOTH_MUSCLE_CONTRACTION	GO_SMOOTH_MUSCLE_CONTRACTION	109	-0.506921	-1.37917	0.016129	0.969263	0.969263	16593	tags=43%, list=29%, signal=31%	NMUR2/PLCE1/ADRA1D/SULF1/CALCRL/DOCK5/HTR7/ADRB2/EDNRB/GHRL/PDE4D/EDN1/NPNT/ABAT/EDNRA/TIFAB/PTGS2/CHRNB2/TACR1/ADRA1B/BDKRB2/GPER1/SPX/MYLK/EDN3/KCNB2/KCNMA1/AGT/MYH11/NPY2R/ADRA2A/GUCY1A1/MYOCD/SLC8A1/PRKG1/GDNF/P2RX3/PTGER3/HTR2A/TACR2/DCANP1/EDN2/ATP1A2/ADRA1A/TACR3/CHRM2/MIR153-2
GO_STRIATED_MUSCLE_CELL_PROLIFERATION	GO_STRIATED_MUSCLE_CELL_PROLIFERATION	78	-0.581856	-1.57601	0.016129	0.969263	0.969263	7597	tags=23%, list=13%, signal=20%	SIX1/KCNK2/ERBB4/MEIS1/ZFPM2/SHH/FGF9/MIR873/TGFB2/MIR199B/TBX5/MIR199A2/MYOG/FGF20/MSTN/MIR204/MIR200B/MIR1-1
GO_STRUCTURAL_CONSTITUENT_OF_SKIN_EPIDERMIS	GO_STRUCTURAL_CONSTITUENT_OF_SKIN_EPIDERMIS	14	-0.834427	-1.6292	0.016129	0.969263	0.969263	5381	tags=64%, list=10%, signal=58%	KRT36/PKP1/PI3/LOR/KRT84/SPRR1A/KRT1/SPRR2E/KRTAP1-3
GO_ZYMOGEN_GRANULE	GO_ZYMOGEN_GRANULE	14	-0.750948	-1.46621	0.016129	0.969263	0.969263	7601	tags=29%, list=13%, signal=25%	ZG16/RAB27B/CLCA1/DMBT1
GO_CORNIFIED_ENVELOPE	GO_CORNIFIED_ENVELOPE	45	-0.745423	-1.80267	0.0163934	0.969263	0.969263	4789	tags=40%, list=8%, signal=37%	SCEL/LCE1D/PKP1/PI3/DSC3/SPRR3/DSG1/LOR/SPRR1B/DSC1/SPRR2A/FLG2/IVL/SPRR1A/KRT1/CDSN/SPRR2E/RPTN
GO_MONOOXYGENASE_ACTIVITY	GO_MONOOXYGENASE_ACTIVITY	98	-0.527222	-1.43893	0.0163934	0.969263	0.969263	14020	tags=52%, list=25%, signal=39%	CYP4V2/CYP4F22/CYP2A13/CYP7B1/CYP21A2/MOXD1/NOS2/CYP26C1/PAM/CYP3A43/JMJD7/CYP4F8/FMO4/AKR1C1/CYP4F11/AKR1D1/TPH1/MOXD2P/FAXDC2/AKR1C3/FMO1/DBH/CYP2C18/KMO/FMO3/CYP26B1/CYP46A1/CYP39A1/CYP4A22/CH25H/AKR1C2/FMO2/CYP7A1/CYP4A11/CYP3A7/AKR1C4/TH/CYP2A6/TYRP1/CYP3A5/CYP8B1/CYP2J2/CYP4B1/CYP3A4/CYP2G1P/CYP4F3/CYP2W1/CYP4F12/CYP2C9/CYP2C19/TYR
GO_MYOTUBE_DIFFERENTIATION	GO_MYOTUBE_DIFFERENTIATION	110	-0.55526	-1.51353	0.0163934	0.969263	0.969263	14148	tags=35%, list=25%, signal=27%	TANC1/PPP3CA/BHLHE41/SCGB3A1/DNER/AVPR1A/MYORG/ADAM12/SHOX2/NFATC2/FER1L5/TNFSF14/TMEM119/MEF2C/HDAC9/IGF1/CYP26B1/SIX1/BCL2/MYOCD/SHH/BARX2/MYOD1/LMOD3/WNT1/KLHL41/CAV3/ADGRB3/KLHL40/MYOG/MYF6/CEACAM5/MYMK/MIR206/SMYD1/MYF5/MIR200B/MIR133B/MIR1-1
GO_NEGATIVE_REGULATION_OF_MAP_KINASE_ACTIVITY	GO_NEGATIVE_REGULATION_OF_MAP_KINASE_ACTIVITY	77	-0.510936	-1.38167	0.0163934	0.969263	0.969263	2813	tags=4%, list=5%, signal=4%	CAV3/SERPINB3/MIR218-1
GO_POSITIVE_REGULATION_OF_MUSCLE_CELL_DIFFERENTIATION	GO_POSITIVE_REGULATION_OF_MUSCLE_CELL_DIFFERENTIATION	98	-0.511817	-1.39688	0.0163934	0.969263	0.969263	11327	tags=31%, list=20%, signal=25%	SHOX2/NFATC2/MIR199A1/TNFSF14/MEF2C/MIR140/GREM1/GPER1/BOC/IGF1/CYP26B1/BCL2/MYOCD/SHH/PROX1/AKAP6/MYOD1/LMOD3/CAV3/MIR199A2/MIR125B2/MYOG/MYF6/MIR125B1/MIR206/SMYD1/MYF5/MIR204/MIR133B/MIR1-1
GO_RETINA_DEVELOPMENT_IN_CAMERA_TYPE_EYE	GO_RETINA_DEVELOPMENT_IN_CAMERA_TYPE_EYE	149	-0.495034	-1.40071	0.0163934	0.969263	0.969263	16972	tags=39%, list=30%, signal=27%	SOX9/PDE6C/NRP1/HPCA/SDK1/CHD7/RS1/PAX2/RORB/NR2E3/AHI1/SMARCD3/PRPH2/ATOH7/DLX1/FOXN4/TFAP2A/PDGFRA/NPHP1/ROM1/SLC4A5/GNAT1/NECTIN3/PDE6A/RHOJ/MEGF11/CABP4/DIO3/GNAT2/DLL1/TFAP2B/VAX2/PAX6/DSCAM/NDP/RP1L1/TULP1/NTRK2/LHX2/IRX5/RHO/TRPM1/PROX1/USH1C/HCN1/TGFB2/RD3/SIX3/THRB/POU4F2/DCX/SLC17A8/MFRP/GPM6A/NR2E1/RPE65/NEUROD1/NEUROD4
GO_CHLORIDE_TRANSMEMBRANE_TRANSPORTER_ACTIVITY	GO_CHLORIDE_TRANSMEMBRANE_TRANSPORTER_ACTIVITY	99	-0.48372	-1.31911	0.0166667	0.969263	0.969263	16618	tags=45%, list=29%, signal=32%	CLCNKA/NMUR2/BEST4/SLC26A5/TTYH2/CLIC3/SLC26A2/GLRB/GABRB2/SLC6A2/GABRE/SLC12A1/GABRG1/ANO1/GABRR3/BEST2/SLC22A1/ANO9/FXYD1/SLC26A4/SLC1A1/GABRR2/BEST1/FXYD3/SLC26A7/SLC26A3/SLC26A1/GLRA1/SLC22A3/GABRP/GABRA2/GLRA2/SLC6A4/CLIC5/CLIC6/BEST3/SLC26A9/GABRG3/SLC18A1/CLDN17/CFTR/CLCA2/GABRA1/CLCA1/CLCA4
GO_INTRINSIC_COMPONENT_OF_PRESYNAPTIC_MEMBRANE	GO_INTRINSIC_COMPONENT_OF_PRESYNAPTIC_MEMBRANE	83	-0.510338	-1.38339	0.0166667	0.969263	0.969263	11570	tags=35%, list=20%, signal=28%	NTNG2/CHRNB2/KCNC1/KCNA3/SCN2A/CADM3/CDH10/CNTN1/CHRM1/KCNJ9/SLC1A2/ERBB4/GLRA1/NRXN1/SLC6A1/CACNA1D/SLC6A4/P2RX3/CNTN5/HTR2A/KCNA1/KCNJ3/CDH9/ADRA1A/GRM3/CNTN6/CHRM2/GPM6A/CPLX3
GO_MUSCLE_HYPERTROPHY	GO_MUSCLE_HYPERTROPHY	97	-0.485279	-1.32504	0.0166667	0.969263	0.969263	6287	tags=19%, list=11%, signal=17%	HAND2/SORBS2/AKAP6/MIR199B/MYOC/MIR23A/MLIP/TRPC3/CAV3/MIR199A2/ADRA1A/MSTN/CSRP3/MYH7/MYMK/MYH6/AGTR2/MIR1-1
GO_MUSCLE_ORGAN_MORPHOGENESIS	GO_MUSCLE_ORGAN_MORPHOGENESIS	83	-0.496522	-1.34594	0.0166667	0.969263	0.969263	19289	tags=48%, list=34%, signal=32%	TBX20/TNNC1/RXRA/HEG1/ISL1/BMP2/S1PR1/ANKRD1/FOXC2/TCAP/CHD7/ARID5B/GSC/FZD2/MYOM1/SMTNL1/MYOM3/WNT2/COL11A1/PAX7/WNT5A/FOXC1/SHOX2/MYL3/FZD1/MYLK/TNNI1/ACTC1/MYOM2/POU4F1/ZFPM2/TNNT2/XIRP2/PROX1/TGFB2/MYL2/MYF6/MYH7/MYH6/MYF5
GO_PRIMARY_ALCOHOL_METABOLIC_PROCESS	GO_PRIMARY_ALCOHOL_METABOLIC_PROCESS	89	-0.597111	-1.62303	0.0166667	0.969263	0.969263	12479	tags=40%, list=22%, signal=32%	DGAT2/AKR1B10/AKR1C1/ALDH3B1/RDH5/DHRS9/AKR1C3/ACSS1/PLB1/BMP6/AKR1B15/IGF1/SULT1C4/ADH1B/GPD1/AKR1C2/TTR/AWAT2/SULT2A1/CYP3A7/AKR1C4/SULT1E1/WNT4/BMP5/CYP3A5/SULT1B1/ADH1C/ADH1A/ADH6/CYP3A4/HAO1/BCO1/ALDH3B2/ADH4/RPE65/ADH7
GO_REGULATION_OF_HEART_RATE	GO_REGULATION_OF_HEART_RATE	100	-0.582936	-1.59695	0.0166667	0.969263	0.969263	14664	tags=44%, list=26%, signal=33%	GPD1L/HCN4/CTNNA3/PDE4D/KCNQ1/KCNE2/AVPR1A/EDN1/SCN3B/POPDC2/KCNA5/KCNE4/SPX/KCNJ2/EDN3/CACNA1G/SLC1A1/SCN4B/KCNE1/AGT/KCNJ5/HRC/PLN/CACNA1C/IRX5/ADRB1/CACNA1D/SLC8A1/TNNI3K/MIR328/KCND3/CASQ2/KCNE1B/EDN2/KCNJ3/CAV3/ADRA1A/TACR3/SCN2B/MYH7/MYH6/AGTR2/MIR26A1/MIR1-1
GO_ALCOHOL_BINDING	GO_ALCOHOL_BINDING	84	-0.533856	-1.44145	0.0169492	0.969263	0.969263	12930	tags=27%, list=23%, signal=21%	APOC3/PROM2/TSPO2/PLCL2/ITPR1/GRAMD1B/GRAMD1C/CETP/STARD5/SYP/PRKCE/TRPC7/RBP3/TRPC4/RBP2/PLCL1/SULT2B1/TRPC3/RPH3A/RLBP1/PMP2/ADH4/ADH7
GO_ANION_CHANNEL_ACTIVITY	GO_ANION_CHANNEL_ACTIVITY	86	-0.492614	-1.3223	0.0169492	0.969263	0.969263	16618	tags=42%, list=29%, signal=30%	CLCNKA/NMUR2/BEST4/LRRC8E/TTYH2/CLIC3/GLRB/LRRC8C/GABRB2/GABRE/GABRG1/ANO1/GABRR3/BEST2/ANO9/FXYD1/GABRR2/BEST1/FXYD3/SLC26A7/SLC17A3/GLRA1/GABRP/GABRA2/GLRA2/CLIC5/CLIC6/BEST3/SLC26A9/GABRG3/CLDN17/CFTR/CLCA2/GABRA1/CLCA1/CLCA4
GO_BASEMENT_MEMBRANE	GO_BASEMENT_MEMBRANE	95	-0.495364	-1.33821	0.0169492	0.969263	0.969263	22285	tags=60%, list=39%, signal=36%	P3H2/PTN/COL5A1/THBS2/COL17A1/TMEFF2/DST/SERPINF1/HSPG2/MMRN2/LAMA4/LOXL1/LAMB2/ADAMTS1/TGFBI/EGFLAM/NID2/NTN1/LAMB3/EFEMP2/FRAS1/COL8A1/LAMA2/FBN1/MEGF9/EGFL6/SMOC1/ANG/TIMP3/ENTPD2/TNC/USH2A/NPNT/MATN2/SMOC2/COL2A1/LAMA3/EFNA5/COL4A5/COLQ/COL8A2/COL4A4/FREM2/HMCN2/FREM1/COL4A6/VWA2/HMCN1/COL4A3/FGF9/LAMB4/NTN3/FREM3/NTN5/VWC2/TINAG/AMTN
GO_COLLAGEN_TRIMER	GO_COLLAGEN_TRIMER	87	-0.505057	-1.35686	0.0169492	0.969263	0.969263	18595	tags=55%, list=33%, signal=37%	EMILIN1/COL6A3/COL13A1/LUM/GLDN/COLEC11/C1QTNF6/C1QL4/COL6A6/COL12A1/COL8A1/C1QL1/C1QTNF1/COL16A1/LOX/COL22A1/DCN/C1QL3/FCN2/COLEC10/EDA/COL11A1/COL2A1/COL25A1/COLEC12/C1QTNF2/COL14A1/COL11A2/COL9A2/COL4A5/COLQ/MBL2/COL8A2/COL4A4/COL21A1/COL24A1/COL4A6/COL9A1/COL4A3/C1QTNF3/COL6A5/CCBE1/C1QTNF7/COL19A1/C1QTNF8/OTOL1/SFTPA1/SFTPA2
GO_EMBRYONIC_SKELETAL_SYSTEM_MORPHOGENESIS	GO_EMBRYONIC_SKELETAL_SYSTEM_MORPHOGENESIS	94	-0.493623	-1.32629	0.0169492	0.969263	0.969263	17488	tags=50%, list=31%, signal=35%	RDH10/SIX2/TGFB3/HOXD9/HOXA4/PAX5/FOXC2/HOXB7/GSC/HOXA7/MED12/TFAP2A/PDGFRA/HOXC11/HOXD3/PRRX1/COL11A1/EYA1/SOX11/COL2A1/SHOX2/HOXA11/HOXB6/HOXB4/MEF2C/OSR2/WNT9B/HOXD10/SATB2/ZEB1/RUNX2/GLI3/HOXB5/HOXB8/HOXA5/HOXC4/SIX1/HOXA3/OSR1/ALX4/MMP16/IRX5/TBX15/ALX3/HOXA2/HOXA6/MYF5
GO_HIPPOCAMPUS_DEVELOPMENT	GO_HIPPOCAMPUS_DEVELOPMENT	82	-0.554677	-1.50147	0.0169492	0.969263	0.969263	9143	tags=21%, list=16%, signal=17%	DCLK2/GLI3/ZEB2/KIRREL3/HSD3B2/PROX1/RELN/EMX2/KCNA1/LHX5/LMX1A/NKX2-1/NR2E1/EPHA5/FEZF2/NEUROD1/NEUROD6
GO_KERATIN_FILAMENT	GO_KERATIN_FILAMENT	94	-0.576842	-1.54988	0.0169492	0.969263	0.969263	2499	tags=29%, list=4%, signal=27%	KRTAP1-1/KRT79/KRT5/KRT13/KRT14/KRT77/KRT4/KRT84/KRTAP3-2/KRT1/KRT78/KRT6A/CASP14/KRT6B/KRTAP9-8/KRTAP9-3/KRTAP4-9/KRTAP1-3/KRTAP9-9/KRTAP9-7/KRTAP2-4/KRT6C/KRTAP4-11/KRTAP4-4/KRTAP4-5/KRTAP4-3/KRTAP3-3
GO_POSITIVE_REGULATION_OF_ANIMAL_ORGAN_MORPHOGENESIS	GO_POSITIVE_REGULATION_OF_ANIMAL_ORGAN_MORPHOGENESIS	82	-0.49599	-1.34261	0.0169492	0.969263	0.969263	19088	tags=43%, list=34%, signal=28%	CSF1/GATA3/TGFBR2/CD34/BMP2/VDR/SOX9/PAX2/HOXB7/TFAP2A/HOXC11/STOX1/WNT2/ROBO2/EDN1/ROBO1/AR/WNT2B/HOXA11/GREM1/DKK1/AGT/SIX1/FGF7/HAND2/SEMA3C/GDNF/ENAM/FGF10/WNT4/TGFB2/FOXP2/AMELX/AGTR2/AMTN
GO_REGULATION_OF_STRIATED_MUSCLE_CONTRACTION	GO_REGULATION_OF_STRIATED_MUSCLE_CONTRACTION	94	-0.536581	-1.44171	0.0169492	0.969263	0.969263	13921	tags=31%, list=25%, signal=23%	CTNNA3/PDE4D/KCNQ1/GSTM2/PIK3CG/PDE4B/PDE5A/MYL3/ADRA1B/KCNJ2/TNNI1/TNNT3/HRC/PLN/CACNA1C/SLC8A3/SLC8A1/TNNI3K/MIR328/CASQ2/MYL2/ATP1A2/CAV3/ADRA1A/MYBPH/MYH7/STRIT1/MIR30E/MIR1-1
GO_ROOF_OF_MOUTH_DEVELOPMENT	GO_ROOF_OF_MOUTH_DEVELOPMENT	90	-0.51678	-1.39597	0.0169492	0.969263	0.969263	16766	tags=50%, list=30%, signal=35%	WNT7A/FRAS1/CPLANE1/CHD7/BNC2/WNT11/ARID5B/WDPCP/CLDN5/FZD2/TIPARP/SNAI2/INHBA/TFAP2A/TBX2/PDGFRA/WFIKKN1/PRRX1/MSX1/SOX11/WNT5A/COL2A1/MEOX2/LEF1/FZD1/MEF2C/DLX6/COL11A2/OSR2/WNT9B/SATB2/TSHZ1/GLI3/FOXE1/DLX5/VAX1/TCF21/OSR1/FOXF2/ALX4/HAND2/SHH/TGFB2/PRDM16/WFIKKN2
GO_TYROSINE_METABOLIC_PROCESS	GO_TYROSINE_METABOLIC_PROCESS	10	-0.858758	-1.54711	0.0169492	0.969263	0.969263	5092	tags=50%, list=9%, signal=46%	HGD/TH/DCT/IYD/TYR
GO_CARDIAC_MUSCLE_CELL_CONTRACTION	GO_CARDIAC_MUSCLE_CELL_CONTRACTION	71	-0.587852	-1.53078	0.0172414	0.969263	0.969263	14664	tags=39%, list=26%, signal=29%	GPD1L/HCN4/CTNNA3/PDE4D/KCNQ1/KCNE2/PDE4B/SCN3B/KCNA5/KCNE4/KCNJ2/CACNA1G/SCN4B/KCNE1/KCNJ5/PLN/CACNA1C/CACNA1D/MIR328/KCND3/SGCD/KCNE1B/ATP1A2/KCNJ3/CAV3/SCN2B/SCN1A/MIR1-1
GO_GOLGI_CISTERNA_MEMBRANE	GO_GOLGI_CISTERNA_MEMBRANE	92	-0.544954	-1.45117	0.0172414	0.969263	0.969263	13878	tags=28%, list=25%, signal=21%	FUT7/CSGALNACT1/ASAP2/GOLGA8H/ST3GAL3/GAL3ST3/GOLGA8O/FUT2/GGTA1P/GOLGA8T/CHSY3/GOLGA8K/GOLGA6B/GOLGA8DP/ABO/GOLGA8N/GOLGA8R/GOLGA8M/GAL3ST2/A3GALT2/FUT3/ST6GAL2/FUT5/NSG2/FUT6/FUT9
GO_POSITIVE_REGULATION_OF_STRIATED_MUSCLE_CONTRACTION	GO_POSITIVE_REGULATION_OF_STRIATED_MUSCLE_CONTRACTION	15	-0.762642	-1.47998	0.0172414	0.969263	0.969263	2571	tags=13%, list=5%, signal=13%	ADRA1A/MIR1-1
GO_REGULATION_OF_CARDIAC_MUSCLE_CONTRACTION_BY_REGULATION_OF_THE_RELEASE_OF_SEQUESTERED_CALCIUM_ION	GO_REGULATION_OF_CARDIAC_MUSCLE_CONTRACTION_BY_REGULATION_OF_THE_RELEASE_OF_SEQUESTERED_CALCIUM_ION	21	-0.729999	-1.49831	0.0172414	0.969263	0.969263	7866	tags=33%, list=14%, signal=29%	HRC/PLN/CACNA1C/SLC8A1/CASQ2/ATP1A2/MIR1-1
GO_RETINOL_BINDING	GO_RETINOL_BINDING	15	-0.747456	-1.45051	0.0172414	0.969263	0.969263	7120	tags=33%, list=13%, signal=29%	RBP3/RBP2/RLBP1/ADH4/ADH7
GO_SERINE_TYPE_ENDOPEPTIDASE_INHIBITOR_ACTIVITY	GO_SERINE_TYPE_ENDOPEPTIDASE_INHIBITOR_ACTIVITY	92	-0.530219	-1.41194	0.0172414	0.969263	0.969263	9013	tags=47%, list=16%, signal=39%	SERPINA3/SERPINA1/PAPLN/CPAMD8/SERPINB8/WFIKKN1/AMBP/SERPINF2/HMSD/SERPINA10/SERPINI1/ITIH3/SERPINA6/SLPI/SPINK1/ITIH6/AGT/WFDC1/SERPINA11/ITIH1/SERPINE3/SPINK7/ITIH5/SPINK14/SPINK8/SERPINA9/SERPINA4/SERPINA7/PI3/SPINK4/ITIH2/WFDC12/SERPINB2/WFIKKN2/SERPINI2/SERPINA12/SERPINB10/SERPINB7/SERPINB4/WFDC5/SERPINB3/SERPINB11/SERPINB13
GO_SKELETAL_MUSCLE_CELL_DIFFERENTIATION	GO_SKELETAL_MUSCLE_CELL_DIFFERENTIATION	69	-0.607611	-1.55713	0.0172414	0.969263	0.969263	8606	tags=29%, list=15%, signal=25%	S100B/PAX7/SOX11/ASB2/MEF2C/VAX1/CYP26B1/SIX1/HLF/MYOCD/MYOD1/KLHL41/KLHL40/MYOG/MYF6/MSTN/SMYD1/MYF5/PHOX2B/MIR1-1
GO_CHEMOKINE_RECEPTOR_BINDING	GO_CHEMOKINE_RECEPTOR_BINDING	65	-0.584434	-1.49549	0.0175439	0.969263	0.969263	9243	tags=28%, list=16%, signal=23%	CXCL1/CCL14/C5/CXCL3/CCL1/CCL25/CCL16/CCL20/CXCL5/PPBP/CCL15/CXCL6/CCL27/DEFB4A/DEFB103B/PF4V1/C10orf99/DEFB130A
GO_ETHANOL_METABOLIC_PROCESS	GO_ETHANOL_METABOLIC_PROCESS	22	-0.728995	-1.49653	0.0175439	0.969263	0.969263	7941	tags=50%, list=14%, signal=43%	SULT1C4/ADH1B/SULT2A1/SULT1E1/SULT1B1/ADH1C/ADH1A/ADH6/ALDH3B2/ADH4/ADH7
GO_NEUROBLAST_PROLIFERATION	GO_NEUROBLAST_PROLIFERATION	59	-0.608636	-1.5294	0.0175439	0.969263	0.969263	11287	tags=27%, list=20%, signal=22%	CX3CR1/LEF1/GLI3/PAX6/SOX5/VAX1/LRRK2/SHH/HHIP/ASCL1/KCNA1/SIX3/DCT/TAFA1/OTP/NEUROD4
GO_POSITIVE_CHEMOTAXIS	GO_POSITIVE_CHEMOTAXIS	70	-0.560711	-1.43889	0.0175439	0.969263	0.969263	6517	tags=19%, list=12%, signal=16%	FGF7/CCL16/SAA4/GDNF/FGF10/SEMA5A/SAA2/CCL15/CASR/DEFB4A/DEFB103B/DEFB104B/DEFB130A
GO_NEGATIVE_REGULATION_OF_MUSCLE_TISSUE_DEVELOPMENT	GO_NEGATIVE_REGULATION_OF_MUSCLE_TISSUE_DEVELOPMENT	61	-0.591644	-1.49397	0.0178571	0.971035	0.971035	10974	tags=30%, list=19%, signal=24%	DLL1/LEF1/MIR199A1/DKK1/FGF3/KCNK2/MEIS1/MYOCD/SHH/MIR873/MIR199B/TBX5/CAV3/MIR199A2/SOX6/MSTN/MIR200B/MIR1-1
GO_REGULATION_OF_MYOTUBE_DIFFERENTIATION	GO_REGULATION_OF_MYOTUBE_DIFFERENTIATION	60	-0.607321	-1.51885	0.0178571	0.971035	0.971035	11327	tags=33%, list=20%, signal=27%	SHOX2/NFATC2/TNFSF14/TMEM119/HDAC9/CYP26B1/BCL2/MYOCD/MYOD1/LMOD3/CAV3/MYOG/MYF6/CEACAM5/MIR206/SMYD1/MYF5/MIR200B/MIR133B/MIR1-1
GO_CORONARY_VASCULATURE_MORPHOGENESIS	GO_CORONARY_VASCULATURE_MORPHOGENESIS	17	-0.751653	-1.40933	0.0192308	1	1	6287	tags=24%, list=11%, signal=21%	HAND2/TBX5/SGCD/MIR1-1
GO_LAMELLAR_BODY	GO_LAMELLAR_BODY	17	-0.778523	-1.45972	0.0192308	1	1	5166	tags=35%, list=9%, signal=32%	SFTPB/KRTDAP/SFTPC/SFTPA1/SFTA3/SFTPA2
GO_DENTATE_GYRUS_DEVELOPMENT	GO_DENTATE_GYRUS_DEVELOPMENT	16	-0.80588	-1.52579	0.0196078	1	1	5862	tags=44%, list=10%, signal=39%	PROX1/EMX2/LMX1A/NR2E1/FEZF2/NEUROD1/NEUROD6
GO_REGULATION_OF_VENTRICULAR_CARDIAC_MUSCLE_CELL_ACTION_POTENTIAL	GO_REGULATION_OF_VENTRICULAR_CARDIAC_MUSCLE_CELL_ACTION_POTENTIAL	16	-0.7478	-1.41583	0.0196078	1	1	52	tags=12%, list=0%, signal=12%	CACNA1C/MIR1-1
GO_HISTONE_EXCHANGE	GO_HISTONE_EXCHANGE	60	0.554745	1.51197	0.0217391	1	1	18032	tags=73%, list=32%, signal=50%	TNP2/H4C15/H4C13/CHD5/H4C14/H4-16/SYCP3/CENPA/TNP1/CENPN/OIP5/H4C11/H4C12/CENPW/H4C3/CENPU/PSME4/H4C6/H4C1/ACTR6/H4C8/RUVBL1/CENPM/ITGB3BP/NPM1/ZNHIT1/CENPS/CENPI/HJURP/NASP/MIS18A/H4C5/CENPP/CENPK/CENPH/RBBP4/ANP32E/PTMA/DMAP1/CENPQ/H4C9/VPS72/CENPL/CENPX
GO_RIBOSOME_ASSEMBLY	GO_RIBOSOME_ASSEMBLY	62	0.573843	1.55003	0.0217391	1	1	20289	tags=90%, list=36%, signal=58%	PWP2/VCX/RPL3L/NOP2/FP565260.1/BRIX1/RRS1/MDN1/NIP7/PPAN/NSUN4/BOP1/RPF2/MPV17L2/MRTO4/RPLP0P6/C1QBP/RPS27L/MRPL22/NPM1/NLE1/MRPL20/DDX28/MRPL11/RPL10L/RRP7BP/MRPS2/EIF6/RPL24/MTERF3/RRP7A/MRPS7/MRPS11/SBDS/ABT1/RPL38/RSL24D1/EIF2A/RPL12/RPL11/RPL23A/RPS15/RPS14/RPS10/FASTKD2/RPS28/RPS5/RPSA/RPL6/RPL10/RPS19/ERAL1/RPL5/RPL3/DDX3X/RPLP0
GO_RIBOSOMAL_LARGE_SUBUNIT_BIOGENESIS	GO_RIBOSOMAL_LARGE_SUBUNIT_BIOGENESIS	68	0.61504	1.72434	0.0222222	1	1	18909	tags=81%, list=33%, signal=54%	RPL3L/NOP16/NOP2/WDR12/BRIX1/RRS1/PAK1IP1/NOC2L/MDN1/NIP7/EBNA1BP2/WDR74/PPAN/DDX18/BOP1/SURF6/RPF2/MRTO4/RPLP0P6/ZNHIT3/PES1/MALSU1/RPL26L1/NVL/GTPBP4/NPM1/NLE1/NHP2/MRPL20/DDX28/MRPL11/RPL10L/LAS1L/FTSJ3/ZNF622/EIF6/RPL24/ZNHIT6/MRPL1/RSL1D1/HEATR3/NOL9/SNU13/RPL14/RPL38/RPL7L1/RSL24D1/SDAD1/RPL12/RPL26/RPL35/RPL11/RPL23A/FASTKD2/RPL35A
GO_RIBOSOMAL_SMALL_SUBUNIT_BIOGENESIS	GO_RIBOSOMAL_SMALL_SUBUNIT_BIOGENESIS	68	0.586707	1.6449	0.0222222	1	1	19667	tags=90%, list=35%, signal=59%	PWP2/EMG1/FP565260.1/RRS1/DHX37/FAM207A/SURF6/NOL10/LTV1/UTP4/UTP6/RPS27L/TBL3/TSR1/HEATR1/NOP14/NPM1/NGDN/DCAF13/SRFBP1/RRP7BP/NOB1/RCL1/NAT10/BYSL/BMS1/RIOK2/UTP23/NOM1/UTP3/UTP20/WDR46/DDX52/RRP7A/MRPS7/NOL11/MRPS11/RIOK1/ABT1/RPL38/RRP36/RPS21/ERCC2/RIOK3/UTP25/TSR2/RPS24/LSM6/RPS15/TSR3/RPS14/RPS10/RPS16/RPS8/RPS7/RPS28/RPS5/RPSA/RPS19/RPS17/ERAL1
GO_SMALL_RIBOSOMAL_SUBUNIT	GO_SMALL_RIBOSOMAL_SUBUNIT	73	0.576849	1.63921	0.0222222	1	1	20672	tags=85%, list=37%, signal=54%	HBA1/HBA2/RPS4Y2/MRPS35/MRPS15/MRPS18C/MRPS36/MRPS12/MRPS34/MRPS24/RPS27L/NPM1/MCTS1/RPS4Y1/MRPS5/MRPL42/MRPS21/MRPS26/MRPS17/DAP3/MRPS2/LARP4/RPS26/MRPS28/MRPS22/MRPS9/MRPS7/MRPS11/UBA52/MRPS33/MRPS16/RPS21/MRPS18A/EIF2A/RPS27A/RPS24/RPS13/RACK1/RPS2/RPS15/RPS14/RPS10/RPS3/RPS16/RPS8/RPS7/RPS28/RPS5/RPSA/RPS18/EIF2D/RPS19/RPS23/RPS17/RPS9/RPS20/MRPS18B/DDX3X/RPS29/RPS12/RPS15A/RPS25
GO_POSITIVE_REGULATION_OF_CELL_CYCLE_G1_S_PHASE_TRANSITION	GO_POSITIVE_REGULATION_OF_CELL_CYCLE_G1_S_PHASE_TRANSITION	58	0.746436	2.01171	0.0227273	1	1	1423	tags=10%, list=3%, signal=10%	MIR515-1/MIR520A/MIR208A/MIR520H/MIR519D/MIR515-2
GO_CYTOSOLIC_LARGE_RIBOSOMAL_SUBUNIT	GO_CYTOSOLIC_LARGE_RIBOSOMAL_SUBUNIT	57	0.624687	1.65814	0.0232558	1	1	20704	tags=89%, list=37%, signal=57%	RPL3L/RPL39P5/RPLP0P6/RPL39L/RPL26L1/RPL10L/RPL17/RPL39/RPL36A/RPL24/RPL8/RPL14/RPL38/UBA52/RPL27A/RPL7L1/RSL24D1/RPL18A/RPL12/RPL22/RPL26/RPL23/RPLP2/RPL35/RPL11/RPL23A/RPL19/RPL31/RPL27/RPL37/RPL35A/RPL6/RPL18/RPL9/RPL36/RPL10/RPL30/RPL37A/RPL36AL/RPL7/RPL21/RPL5/RPL32/RPL41/RPL3/RPLP0/RPL13/RPL7A/RPL29/RPL4/FXR2
GO_MIRNA_MEDIATED_INHIBITION_OF_TRANSLATION	GO_MIRNA_MEDIATED_INHIBITION_OF_TRANSLATION	76	0.534237	1.50173	0.0232558	1	1	2605	tags=18%, list=5%, signal=18%	MIR16-2/MIR28/MIR96/MIR9-1/MIR518B/MIR208A/MIRLET7A2/MIR212/MIR181A1/MIR520E/MIR520B/MIR138-1/MIR299/MIR138-2
GO_ORGANELLAR_RIBOSOME	GO_ORGANELLAR_RIBOSOME	87	0.54173	1.59256	0.0232558	1	1	18384	tags=76%, list=33%, signal=51%	MRPL48/MRPL12/MRPS35/MRPL51/MRPL58/MRPS15/MRPL21/NSUN4/MRPS18C/MRPL13/MRPS36/MRPL19/MPV17L2/NDUFAB1/MRPS12/MRPS34/MRPS30/MRPS24/MRPL4/MRPL15/MRPL39/MRPL47/NDUFA7/MRPL37/MRPL32/MALSU1/MRPL16/MRPL22/MRPS5/MRPL20/MRPL42/MRPS21/MRPS26/MRPL2/MRPL27/MRPL17/MRPL11/MRPS17/DAP3/MRPS2/MRPL3/MRPL38/MRPL10/MRPL34/CHCHD1/MRPL23/MRPS28/MRPL45/MRPL50/MRPS22/MRPS9/MTG1/MRPL9/MRPL41/MRPL28/MRPS7/MRPS11/MRPL14/MRP…
GO_POSITIVE_REGULATION_OF_CHOLESTEROL_METABOLIC_PROCESS	GO_POSITIVE_REGULATION_OF_CHOLESTEROL_METABOLIC_PROCESS	10	0.872837	1.69441	0.0232558	1	1	469	tags=20%, list=1%, signal=20%	MIR96/MIR183
GO_MITOCHONDRIAL_TRANSLATIONAL_TERMINATION	GO_MITOCHONDRIAL_TRANSLATIONAL_TERMINATION	89	0.602488	1.75955	0.0238095	1	1	19669	tags=82%, list=35%, signal=54%	MRPS23/MRPL48/MRPL12/MRPS35/MRPL51/MRPL58/MRPS15/MRPL21/MRPS18C/MRPL13/MRPS36/MRPL19/MRPS12/MRPS34/MRPS30/MRPS24/MRPL4/MRPL15/MRPL39/AURKAIP1/MRPL47/MRPL37/MRPL32/GADD45GIP1/MRPL16/MRPL22/MRPS5/MRPL20/MRPL42/MRPS21/MRPS26/MRPL2/MRPL27/MRPL17/MRPL11/MRPS17/DAP3/MRPS2/MRPL3/MRPL38/MRPL10/MRPL34/MRPS25/CHCHD1/MRPL23/MRPS28/MRPL45/MRPL1/MRPL50/MRPS22/MRPS9/MRPL9/MRPL41/MRPL28/MRPS7/MRPS11/MRPL14/MRPL…
GO_PRERIBOSOME	GO_PRERIBOSOME	77	0.605458	1.70624	0.0243902	1	1	18891	tags=91%, list=33%, signal=61%	FBLL1/PWP2/ZNF593/EMG1/UTP14A/WDR12/FP565260.1/RRS1/FAM207A/MAK16/NOC2L/NIP7/EBNA1BP2/WDR74/PPAN/BOP1/MRTO4/NOP58/NOL10/UTP11/LTV1/UTP4/UTP6/WDR36/PES1/TBL3/TSR1/HEATR1/NOC4L/WDR3/NOP14/RRP15/NGDN/DCAF13/SRFBP1/RRP1B/RRP1/NOP56/RRP7BP/NOB1/RRP9/LAS1L/UTP18/FTSJ3/RPF1/ZNF622/BYSL/EIF6/BMS1/RIOK2/UTP23/IMP4/MRPL1/UTP3/UTP20/RSL1D1/WDR46/MPHOSPH10/SNU13/RRP7A/FCF1/RIOK1/FBL/RRP36/PDCD11/RIOK3/UTP25/…
GO_POSITIVE_REGULATION_OF_G1_S_TRANSITION_OF_MITOTIC_CELL_CYCLE	GO_POSITIVE_REGULATION_OF_G1_S_TRANSITION_OF_MITOTIC_CELL_CYCLE	48	0.77429	1.92267	0.025	1	1	1423	tags=12%, list=3%, signal=12%	MIR515-1/MIR520A/MIR208A/MIR520H/MIR519D/MIR515-2
GO_DNA_REPLICATION_INDEPENDENT_NUCLEOSOME_ORGANIZATION	GO_DNA_REPLICATION_INDEPENDENT_NUCLEOSOME_ORGANIZATION	55	0.557921	1.43334	0.025641	1	1	18519	tags=69%, list=33%, signal=46%	H4C15/H4C13/H4C14/H4-16/CENPA/CENPN/OIP5/H4C11/H4C12/IPO4/CENPW/H4C3/CENPU/H4C6/H4C1/H4C8/RUVBL1/CENPM/ITGB3BP/NPM1/CENPS/CENPI/HJURP/NASP/MIS18A/H4C5/CENPP/HIRA/CENPK/CENPH/RBBP4/HAT1/CENPQ/H4C9/CENPL/CENPX/ASF1B/MIS18BP1
GO_MATURATION_OF_SSU_RRNA	GO_MATURATION_OF_SSU_RRNA	47	0.601887	1.48205	0.025641	1	1	19092	tags=89%, list=34%, signal=59%	PWP2/FP565260.1/RRS1/DHX37/FAM207A/NOL10/UTP4/UTP6/TBL3/TSR1/HEATR1/NOP14/NGDN/DCAF13/SRFBP1/NOB1/RCL1/NAT10/BYSL/BMS1/RIOK2/UTP23/UTP3/UTP20/WDR46/DDX52/NOL11/MRPS11/RIOK1/ABT1/RRP36/RPS21/ERCC2/RIOK3/UTP25/TSR2/LSM6/TSR3/RPS14/RPS16/RPS8/RPS28
GO_REGULATION_OF_CHOLESTEROL_BIOSYNTHETIC_PROCESS	GO_REGULATION_OF_CHOLESTEROL_BIOSYNTHETIC_PROCESS	50	0.630866	1.58299	0.025641	1	1	469	tags=4%, list=1%, signal=4%	MIR96/MIR183
GO_TRANSLATION_INITIATION_FACTOR_ACTIVITY	GO_TRANSLATION_INITIATION_FACTOR_ACTIVITY	51	0.58385	1.46797	0.025641	1	1	20458	tags=82%, list=36%, signal=53%	EIF2S3B/EIF3CL/EIF3C/MTIF2/DENR/EIF4E1B/EIF3M/EIF1AY/EIF3K/EIF2B3/EIF2S2/EIF4E/MCTS1/EIF4A1/EIF3B/EIF3I/AGO2/EIF6/EIF2S3/EIF2B2/EIF1AX/EIF4G1/EIF3G/EIF4H/EIF3D/EIF3E/EIF4E2/EIF5B/COPS5/EIF2A/EIF2B1/EIF2S1/EIF2B5/EIF2B4/EIF2D/EIF4E3/EIF3J/EIF3H/EIF4B/EIF1AD/EIF3F/DHX29
GO_HEART_PROCESS	GO_HEART_PROCESS	288	-0.43219	-1.35861	0.025974	1	1	13451	tags=28%, list=24%, signal=22%	KCNQ1/GSTM2/FXYD2/KCNE2/PIK3CG/AVPR1A/EDN1/KCNK3/PDE4B/PDE5A/SCN3B/IL2/ITPR1/CORIN/NOX4/MYL3/POPDC2/CACNA2D4/KCNIP1/ADRA1B/KCNA5/TRDN/KCNE4/SPX/FXYD1/KCNJ2/EDN3/TNNI2/TNNI1/ACTC1/CACNA1G/SLC1A1/SCN4B/KCNE1/AGT/KCNJ5/FXYD3/TNNT3/HRC/PLN/CACNA1C/ATP2B3/SLC8A3/ABCC9/IRX5/ADRB1/CACNA1D/TNNT2/SLC8A1/TNNI3K/CACNG3/MIR328/KCND3/TH/CACNA1S/HSPB7/TGFB2/SGCD/CASQ2/MYL2/CYP2J2/THRB/KCNE1B/EDN2/CACNG1/ATP1A2…
GO_CYTOSOLIC_RIBOSOME	GO_CYTOSOLIC_RIBOSOME	104	0.508591	1.51617	0.0263158	1	1	20704	tags=86%, list=37%, signal=54%	HBA1/HBA2/RPL3L/RPS4Y2/RPL39P5/NUFIP1/RPLP0P6/RPL39L/RPS27L/RPL26L1/MCTS1/RPS4Y1/RPL10L/RPL17/RPL39/RPL36A/LARP4/RPL24/RPS26/RPL8/RPL14/RPL38/UBA52/RPL27A/RPL7L1/RPS21/RSL24D1/RPL18A/EIF2A/RPS27A/RPL12/RPL22/RPL26/RPL23/RPS24/RPS13/RPLP2/RACK1/RPS2/RPL35/RPL11/RPL23A/RPL19/RPL31/RPS15/RPS14/RPS10/RPS3/RPL27/RPL37/RPS16/RPS8/RPS7/RPL35A/RPS28/RPS5/RPSA/RPS18/EIF2D/RPL6/RPL18/RPL9/RPL36/RPL10/RPL30…
GO_METHYL_CPG_BINDING	GO_METHYL_CPG_BINDING	26	0.817652	1.76878	0.0263158	1	1	1331	tags=19%, list=2%, signal=19%	MBD3L4/MBD3L2B/MBD3L3/MBD3L2/MBD3L5
GO_METHYLATION_DEPENDENT_CHROMATIN_SILENCING	GO_METHYLATION_DEPENDENT_CHROMATIN_SILENCING	26	0.795537	1.72094	0.0263158	1	1	1331	tags=19%, list=2%, signal=19%	MBD3L4/MBD3L2B/MBD3L3/MBD3L2/MBD3L5
GO_MITOCHONDRIAL_GENE_EXPRESSION	GO_MITOCHONDRIAL_GENE_EXPRESSION	165	0.516592	1.64372	0.0263158	1	1	19720	tags=75%, list=35%, signal=49%	SLC25A33/PPARGC1B/PUS1/MRPS23/MRPL48/MRPL12/MRPS35/TFB2M/AARS2/MRPL51/MRPL58/MRPS15/SHMT2/MRPL21/NSUN4/MRPS18C/YARS2/MRPL13/MRPS36/MRPL19/MPV17L2/MTIF2/GARS1/TFAM/MRPS12/MRPS34/C1QBP/MRPS30/MRPS24/GATC/TBRG4/PNPT1/RMND1/MRPL4/MRPL15/MRPL39/TEFM/AURKAIP1/MRPL47/LRPPRC/NDUFA7/TWNK/MRPL37/RPUSD3/MRPL32/GADD45GIP1/MALSU1/MRPL16/ALKBH1/MRPL22/MRPS5/TRUB2/MRPL20/MRPL42/MRPS21/MRPS26/MRPL2/MRPL27/TRIT1/…
GO_MITOCHONDRIAL_TRANSLATION	GO_MITOCHONDRIAL_TRANSLATION	137	0.551066	1.69842	0.0263158	1	1	19935	tags=80%, list=35%, signal=52%	MRPS23/MRPL48/MRPL12/MRPS35/AARS2/MRPL51/MRPL58/MRPS15/SHMT2/MRPL21/NSUN4/MRPS18C/YARS2/MRPL13/MRPS36/MRPL19/MPV17L2/MTIF2/GARS1/MRPS12/MRPS34/C1QBP/MRPS30/MRPS24/GATC/RMND1/MRPL4/MRPL15/MRPL39/AURKAIP1/MRPL47/LRPPRC/NDUFA7/MRPL37/RPUSD3/MRPL32/GADD45GIP1/MALSU1/MRPL16/ALKBH1/MRPL22/MRPS5/TRUB2/MRPL20/MRPL42/MRPS21/MRPS26/MRPL2/MRPL27/MRPL17/MRPL11/MRPS17/DAP3/SARS2/MRPS2/MRPL3/MRPL38/MRPL10/MRPL…
GO_NEGATIVE_REGULATION_OF_GENE_EXPRESSION_EPIGENETIC	GO_NEGATIVE_REGULATION_OF_GENE_EXPRESSION_EPIGENETIC	128	0.476104	1.46997	0.0263158	1	1	14158	tags=30%, list=25%, signal=22%	MBD3L4/MBD3L2B/MBD3L3/MBD3L2/MBD3L5/H4C15/DNMT3B/H4C13/H1-8/H4C14/H3C11/H1-1/H4-16/H3C12/TET1/H3C7/H1-5/JARID2/H3C14/H1-3/HELLS/TNP1/AICDA/SIRT1/MBD3L1/AEBP2/H4C11/H4C12/CDC45/HMGA1/BEND3/H4C3/RIF1/H4C6/RESF1/H4C1/DNMT3A/PCGF2
GO_POSITIVE_REGULATION_OF_CELL_CYCLE_PHASE_TRANSITION	GO_POSITIVE_REGULATION_OF_CELL_CYCLE_PHASE_TRANSITION	104	0.603529	1.79919	0.0263158	1	1	1423	tags=6%, list=3%, signal=6%	MIR515-1/MIR520A/MIR208A/MIR520H/MIR519D/MIR515-2
GO_POSITIVE_REGULATION_OF_MITOTIC_CELL_CYCLE	GO_POSITIVE_REGULATION_OF_MITOTIC_CELL_CYCLE	162	0.433059	1.3616	0.0263158	1	1	1423	tags=4%, list=3%, signal=4%	MIR515-1/MIR520A/MIR208A/MIR520H/MIR519D/MIR515-2
GO_REGULATION_OF_BLOOD_CIRCULATION	GO_REGULATION_OF_BLOOD_CIRCULATION	291	-0.41999	-1.31834	0.0263158	1	1	14715	tags=33%, list=26%, signal=24%	SMTNL1/GPD1L/HCN4/FOXN4/TBX2/CTNNA3/GHRL/PDE4D/KCNQ1/GSTM2/KCNMB2/FXYD2/KCNE2/PIK3CG/AVPR1A/EDN1/PTGER2/KCNK3/PDE4B/EGFR/PDE5A/SCN3B/IL2/ITPR1/CORIN/PTGS2/MYL3/POPDC2/DBH/CACNA2D4/KCNIP1/ADRA1B/KCNA5/HRH1/BDKRB2/TRDN/KCNE4/AGTR1/SPX/FXYD1/KCNJ2/EDN3/CACNA1G/SLC1A1/SCN4B/KCNE1/AGT/KCNJ5/FXYD3/HRC/PLN/CACNA1C/OR51E2/ADRA2A/ATP2B3/SLC8A3/ABCC9/IRX5/ADRB1/CACNA1D/TNNT2/SLC8A1/TNNI3K/CACNG3/MIR328/KCN…
GO_REGULATION_OF_MEMBRANE_POTENTIAL	GO_REGULATION_OF_MEMBRANE_POTENTIAL	432	-0.401446	-1.30211	0.0263158	1	1	16017	tags=33%, list=28%, signal=24%	SLC26A5/KCNH8/CACNB4/KCNA2/HCN3/ADCYAP1/KCNK7/SCN9A/CHRFAM7A/GLRB/GABRB2/KCNIP2/ADRB2/CHRNA6/GPD1L/FHL1/GABRE/PRKN/HCN4/HTR3E/KCNH7/DCN/PPP3CA/NRCAM/CTNNA3/GHRL/CLDN19/HCRT/P2RX7/CBLN1/DGKI/STOX1/KCNQ1/KCNMB2/KCNE2/GABRG1/KCNJ10/EDN1/NALCN/KCNK3/CNTNAP1/ASIC1/ABAT/NLGN1/SCN3B/SLC25A27/GABRR3/CHRNB2/GRIN2A/KCNB1/KCNC1/POPDC2/CACNA1E/BEST2/GRIK2/SCN11A/KCNA5/GRIK3/MEF2C/TRDN/KCNE4/SCN2A/GPER1/PID1/…
GO_RESPONSE_TO_XENOBIOTIC_STIMULUS	GO_RESPONSE_TO_XENOBIOTIC_STIMULUS	291	-0.417265	-1.30979	0.0263158	1	1	18118	tags=40%, list=32%, signal=27%	CYP1B1/ABCB4/AKR7A3/SRR/CDO1/S100A12/SLC18A2/UGT1A7/RORA/RB1/CYP2D6/DRD2/CLDN1/PON3/CYP2A7/RGS17/HNMT/HPCA/UGT2B15/SDK1/PTK2B/SNCA/ACSM1/CSAD/CYP2R1/AHR/GSTA1/HTR1B/CYP2U1/FOXO1/PRKACB/TIPARP/GSTM3/PITX3/PDGFB/EPHX2/AQP1/PPP3CA/CYP2A13/FOSB/GSTM2/FIBIN/LPO/NR3C1/EDN1/ARG1/MARC2/PPARGC1A/PTGS1/EGFR/UGT2B11/ASIC1/FBXO32/ABAT/AKR1C1/CES1/CHRNB2/GRIN2A/CES3/FMO1/AHRR/DBH/METTL21C/ALDH3A1/F7/PRKCE/CPS…
GO_STRUCTURAL_CONSTITUENT_OF_RIBOSOME	GO_STRUCTURAL_CONSTITUENT_OF_RIBOSOME	162	0.593911	1.86734	0.0263158	1	1	20445	tags=86%, list=36%, signal=55%	RPL3L/RPS4Y2/MRPS23/MRPL12/MRPS35/RPL39P5/MRPL51/MRPS15/MRPL21/MRPS18C/MRPL13/MRPS36/MRPL19/RPLP0P6/MRPS12/MRPS34/MRPS30/MRPS24/RPL39L/MRPL4/MRPL15/MRPL47/NDUFA7/MRPL37/RPS27L/MRPL32/RPL26L1/MRPL16/MRPL22/RPS4Y1/MRPS5/MRPL20/MRPL42/MRPS21/MRPL2/RPL13AP3/MRPL27/MRPL17/MRPL11/MRPS17/RPL37AP8/RPL10L/DAP3/MRPS2/RPL17/RPL39/MRPL3/RPL36A/MRPL10/MRPL34/RPL24/MRPS25/RPS26/MRPL23/MRPL1/MRPS22/RPL8/MRPS9/M…
GO_TRANSLATIONAL_TERMINATION	GO_TRANSLATIONAL_TERMINATION	105	0.569796	1.71458	0.0263158	1	1	19669	tags=79%, list=35%, signal=52%	EIF5AL1/MRPS23/MRPL48/MRPL12/MRPS35/MRPL51/MRPL58/MRPS15/MRPL21/MRPS18C/MRPL13/MRPS36/MRPL19/MRPS12/MRPS34/MRPS30/GSPT1/MRPS24/MRPL4/MRPL15/MRPL39/AURKAIP1/MRPL47/MRPL37/MRPL32/GADD45GIP1/MRPL16/MRPL22/GSPT2/MRPS5/MRPL20/MRPL42/MRPS21/MRPS26/EIF5A/MRPL2/MRPL27/MRPL17/MRPL11/MRPS17/DAP3/ETF1/MRPS2/MRPL3/MRPL38/MRPL10/MRPL34/MRPS25/CHCHD1/MRPL23/MRPS28/MRPL45/MRPL1/MRPL50/MRPS22/MRPS9/MRPL9/OGFOD1/…
GO_COLLAGEN_CONTAINING_EXTRACELLULAR_MATRIX	GO_COLLAGEN_CONTAINING_EXTRACELLULAR_MATRIX	408	-0.396866	-1.28134	0.027027	1	1	16880	tags=44%, list=30%, signal=31%	NPPA/EMILIN1/VIT/NID2/COL6A3/LTBP2/NTN1/COL13A1/LTBP4/LUM/ADAMTS15/HPX/AHSG/PZP/FBLN5/TGFB3/LAMB3/MATN4/EYS/PRG4/SOD3/COL6A6/COL12A1/EFEMP2/FGB/FRAS1/ANXA4/COL8A1/APOA4/SULF1/LAMA2/CDH2/SRPX2/THBS3/TGFB1I1/FBN1/ADAMTS3/MXRA5/ADAMTSL4/MEGF9/MXRA7/ADAMDEC1/CSPG4/COL16A1/PODN/SERPINA3/F13A1/PDGFB/SERPINA1/FMOD/LRRC15/EGFL6/DCN/SMOC1/ANG/TIMP3/MMP28/PRELP/ENTPD2/SERPINB8/MFAP4/MMRN1/ELANE/CBLN1/TNC/C…
GO_LARGE_RIBOSOMAL_SUBUNIT	GO_LARGE_RIBOSOMAL_SUBUNIT	117	0.555369	1.69155	0.027027	1	1	20379	tags=85%, list=36%, signal=55%	RPL3L/MRPL48/MRPL12/RPL39P5/MRPL51/MRPL58/MRPL21/NSUN4/MRPL13/MRPL19/MPV17L2/NDUFAB1/RPLP0P6/MRPS30/RPL39L/MRPL4/MRPL15/MRPL39/MRPL47/MRPL37/MRPL32/MALSU1/RPL26L1/MRPL16/MRPL22/NPM1/MRPL20/MRPL42/MRPL2/MRPL27/MRPL17/MRPL11/RPL10L/RPL17/RPL39/MRPL3/RPL36A/MRPL38/MRPL10/MRPL34/RPL24/MRPL23/MRPL45/MRPL1/MRPL50/RPL8/MRPL9/MRPL41/MRPL28/MRPL14/MRPL52/RPL14/RPL38/UBA52/MRPL18/RPL27A/RPL7L1/RSL24D1/RPL1…
GO_MESENCHYME_DEVELOPMENT	GO_MESENCHYME_DEVELOPMENT	273	-0.4186	-1.2997	0.027027	1	1	18900	tags=38%, list=33%, signal=25%	ZNF703/DAB2/PDGFRB/EOMES/ISL1/TGFBR2/HGF/ACVRL1/PHLDB2/VASN/RDH10/RBM24/GLIPR2/SIX2/BMP2/TGFB3/DCHS1/PHLDB1/SOX9/NRP1/FOXC2/BNC2/WNT11/MEOX1/PAX2/FOLR1/TGFB1I1/MIR342/GSC/FBXL17/SNAI2/FOXA2/FAM172A/ALDH1A2/NRP2/TBX2/SEMA4F/EDNRB/SEMA4G/WNT2/ROBO2/FRZB/EDN1/CYP26C1/ROBO1/MSX1/KITLG/DAND5/SOX11/SEMA3E/WNT5A/FOXC1/DACT3/EDNRA/CRB2/TSPY10/ACTG2/PITX2/LEF1/ELL3/TSPY2/MEF2C/GREM1/SEMA6D/EDN3/TMEM100/TS…
GO_RIBOSOME	GO_RIBOSOME	228	0.504702	1.63536	0.027027	1	1	20397	tags=81%, list=36%, signal=52%	HBA1/HBA2/NR0B1/RPL3L/RPS6KL1/RPS4Y2/MT3/MRPS23/MRPL48/MRPL12/MRPS35/RPL39P5/MRPL51/NUFIP1/MRPL58/MRPS15/MRPL21/NSUN4/MRPS18C/MRPL13/MRPS36/MRPL19/HSPA14/MPV17L2/NDUFAB1/RPLP0P6/MRPS12/MRPS34/MRPS30/MRPS24/PNPT1/RPL39L/MRPL4/MRPL15/MRPL39/AURKAIP1/MRPL47/NDUFA7/MRPL37/RPS27L/MRPL32/GADD45GIP1/MALSU1/RPL26L1/MRPL16/MRPL22/NPM1/MCTS1/RPS4Y1/MRPS5/MRPL20/MRPL42/MRPS21/MRPS26/MRPL2/RPL13AP3/MRPL27/MR…
GO_CHROMATIN_ORGANIZATION_INVOLVED_IN_REGULATION_OF_TRANSCRIPTION	GO_CHROMATIN_ORGANIZATION_INVOLVED_IN_REGULATION_OF_TRANSCRIPTION	122	0.484148	1.49688	0.0277778	1	1	14158	tags=29%, list=25%, signal=22%	MBD3L4/MBD3L2B/MBD3L3/MBD3L2/MBD3L5/H4C15/H4C13/H1-8/H4C14/H3C11/H1-1/H4-16/H3C12/TET1/H3C7/H1-5/H3C14/H1-3/HELLS/TNP1/AICDA/SIRT1/MBD3L1/H4C11/H4C12/CDC45/HMGA1/BEND3/H4C3/RIF1/H4C6/RESF1/H4C1/DNMT3A/PCGF2
GO_CONDENSED_CHROMOSOME_CENTROMERIC_REGION	GO_CONDENSED_CHROMOSOME_CENTROMERIC_REGION	118	0.463551	1.41072	0.0277778	1	1	18893	tags=62%, list=33%, signal=41%	KIF2B/BOD1L2/MEIKIN/SKA3/NUF2/MAD2L1/PLK1/AURKB/SPC25/ERCC6L/CENPA/CENPN/NUP37/SEH1L/KNSTRN/KIF2C/PINX1/NCAPD3/AURKA/CDT1/CCNB1/SPAG5/CENPW/CENPU/NUP107/PPP1CC/SEPTIN6/LRWD1/NUP43/BIRC5/SPDL1/CENPM/BUB1/ITGB3BP/NCAPG/NCAPD2/SGO2/CENPS/ZWINT/HJURP/NUP85/NDC80/DCTN5/SYCP2L/DYNC1I1/SGO1/RANGAP1/INCENP/SKA1/NEK2/KMT5C/BOD1/MIS12/CENPK/CENPH/MAD1L1/ORC2/AURKC/KNTC1/FBXO28/CENPX/ZW10/CENPF/ZNF207/HSF1/…
GO_RIBOSOMAL_SUBUNIT	GO_RIBOSOMAL_SUBUNIT	186	0.562548	1.7974	0.0277778	1	1	20445	tags=84%, list=36%, signal=54%	HBA1/HBA2/RPL3L/RPS4Y2/MRPL48/MRPL12/MRPS35/RPL39P5/MRPL51/MRPL58/MRPS15/MRPL21/NSUN4/MRPS18C/MRPL13/MRPS36/MRPL19/MPV17L2/NDUFAB1/RPLP0P6/MRPS12/MRPS34/MRPS30/MRPS24/RPL39L/MRPL4/MRPL15/MRPL39/MRPL47/MRPL37/RPS27L/MRPL32/MALSU1/RPL26L1/MRPL16/MRPL22/NPM1/MCTS1/RPS4Y1/MRPS5/MRPL20/MRPL42/MRPS21/MRPS26/MRPL2/MRPL27/MRPL17/MRPL11/MRPS17/RPL10L/DAP3/MRPS2/RPL17/RPL39/MRPL3/RPL36A/MRPL38/MRPL10/LARP4…
GO_CELL_FATE_COMMITMENT	GO_CELL_FATE_COMMITMENT	266	-0.425736	-1.3111	0.028169	1	1	13240	tags=33%, list=23%, signal=26%	PRRX1/TBX4/WNT2/MITF/NKX2-2/PAX7/EYA1/WNT5A/MNX1/TENM4/NTF4/TAL1/LY9/AR/EYA2/TBX10/WNT2B/HOXA11/HNF1B/DLL1/POU1F1/FOXN1/MEF2C/PITX1/ONECUT2/GATA1/WNT9B/HOXD10/SATB2/APC2/RUNX2/ZNF521/DKK1/GLI3/PAX6/OLIG1/SOX5/SPDEF/CYP26B1/RORC/SIX1/RAG2/BCL2/IL23R/HES5/GSX1/ERBB4/POU4F1/WNT8B/GLIS1/FEV/TBX15/ONECUT1/WNT10A/SHH/TRIM15/ISL2/IL12B/PROX1/ASCL1/TBX18/DBX1/FGF10/HOXA2/NKX6-1/IL7/POU3F2/WNT4/MYOD1/TBX5…
GO_NEGATIVE_REGULATION_OF_PEPTIDASE_ACTIVITY	GO_NEGATIVE_REGULATION_OF_PEPTIDASE_ACTIVITY	254	-0.426989	-1.3159	0.028169	1	1	14767	tags=30%, list=26%, signal=22%	PROS1/CARD8/SERPINA3/SERPINA1/AQP1/PAPLN/TIMP3/C4B/CPAMD8/SERPINB8/WFIKKN1/PI16/AMBP/CSTA/SERPINF2/NGF/HMSD/SERPINA10/NAIP/LTF/SERPINI1/CRB2/PTGS2/VIL1/LEF1/ITIH3/TFAP2B/CR1/TNFSF14/SERPINA6/SLPI/LPA/SPINK1/ITIH6/CARD17/AGT/WFDC1/SERPINA11/ITIH1/C5/SPP2/SERPINE3/SPINK7/COL4A3/ITIH5/FABP1/SPINK14/SSPO/PI15/SPINK8/MIR152/SERPINA9/CARD18/SERPINA4/SERPINA7/ANXA8L1/PI3/SPINK4/ANXA8/ITIH2/WFDC12/SMR3A/…
GO_NEGATIVE_REGULATION_OF_CELLULAR_AMIDE_METABOLIC_PROCESS	GO_NEGATIVE_REGULATION_OF_CELLULAR_AMIDE_METABOLIC_PROCESS	208	0.47838	1.53044	0.0285714	1	1	2605	tags=7%, list=5%, signal=7%	MIR16-2/MIR28/MIR96/MIR9-1/MIR518B/MIR208A/MIRLET7A2/MIR212/MIR181A1/PRG3/MIR520E/MIR520B/MIR138-1/MIR299/MIR138-2
GO_NEGATIVE_REGULATION_OF_PROTEOLYSIS	GO_NEGATIVE_REGULATION_OF_PROTEOLYSIS	350	-0.419366	-1.33363	0.0285714	1	1	14767	tags=26%, list=26%, signal=19%	PROS1/MAP1A/CARD8/SERPINA3/SERPINA1/PANO1/AQP1/PAPLN/TIMP3/C4B/CPAMD8/SERPINB8/WFIKKN1/PI16/AMBP/CSTA/SERPINF2/NGF/CPB2/HMSD/IL1R2/SERPINA10/NAIP/LTF/SERPINI1/CRB2/PTGS2/VIL1/LEF1/ITIH3/TFAP2B/CR1/TNFSF14/SERPINA6/OPHN1/SLPI/LPA/SPINK1/ITIH6/CARD17/AGT/WFDC1/SERPINA11/ITIH1/C5/SPP2/HFE/SERPINE3/SPINK7/LRRK2/SHH/COL4A3/ITIH5/FABP1/SPINK14/F8A2/SSPO/PI15/SPINK8/MIR152/SERPINA9/CARD18/SERPINA4/SERPI…
GO_NUCLEAR_TRANSCRIBED_MRNA_CATABOLIC_PROCESS_NONSENSE_MEDIATED_DECAY	GO_NUCLEAR_TRANSCRIBED_MRNA_CATABOLIC_PROCESS_NONSENSE_MEDIATED_DECAY	120	0.494636	1.5127	0.0285714	1	1	20672	tags=81%, list=37%, signal=51%	MAGOHB/MAGOH/GSPT1/DHX34/RPS4Y1/GSPT2/RBM8A/PARN/PYM1/NCBP2/ETF1/RPL17/RPL39/RPL36A/RPL24/RPS26/RPL8/EIF4G1/SMG5/UPF1/RNPS1/PNRC2/RPL14/EIF4A3/RPL38/UPF3B/EIF3E/UBA52/RPL27A/RPS21/EXOSC10/RPL18A/RPS27A/RPL12/RPL22/RPL26/RPL23/PPP2R2A/HELZ2/DCP2/RPS24/RPS13/RPLP2/RPS2/RPL35/RPL11/RPL23A/RPL19/RPL31/RPS15/RPS14/RPS10/RPS3/RPL27/RPL37/RPS16/RPS8/RPS7/RPL35A/PABPC1/RPS28/RPS5/RPSA/RPS18/RPL6/SMG8/RPL…
GO_RRNA_METABOLIC_PROCESS	GO_RRNA_METABOLIC_PROCESS	221	0.411773	1.32127	0.0285714	1	1	18964	tags=76%, list=34%, signal=51%	FBLL1/PWP2/LYAR/NSUN5/DDX47/EMG1/UTP14A/NOP2/WDR12/FP565260.1/RRS1/RPUSD1/DDX21/DHX37/FAM207A/MDN1/TFB2M/EBNA1BP2/WDR74/RPP40/EXOSC3/MRM1/NSUN4/RPP25/DDX18/BOP1/RPF2/MRTO4/PA2G4/WBP11/NOP58/DKC1/EXOSC2/DDX10/POP7/EXOSC5/NOL10/UTP11/DDX51/ZNHIT3/UTP4/NAF1/UTP6/GAR1/WDR43/WDR36/UTP15/PES1/TFB1M/TBL3/NIFK/TSR1/EXOSC7/ISG20L2/RPP38/WDR18/HEATR1/DDX54/NOC4L/NVL/WDR3/NOP14/RRP15/GTPBP4/EXOSC9/EXOSC4/NH…
GO_TELENCEPHALON_DEVELOPMENT	GO_TELENCEPHALON_DEVELOPMENT	250	-0.444974	-1.36889	0.0285714	1	1	9143	tags=19%, list=16%, signal=16%	DCLK2/GLI3/ZEB2/PAX6/DLX5/PLXNA4/NFIB/KIRREL3/SLC1A2/HES5/NTRK2/ERBB4/LRRK2/SLC8A3/LHX2/HSD3B2/SHH/SLC8A1/TNR/P2RY12/PROX1/ASCL1/RELN/SLIT2/POU3F2/TH/FAT4/FEZF1/DNAH5/EMX2/KCNA1/FOXP2/RFX4/LHX5/CNTN2/SIX3/EMX1/SLITRK5/POU3F3/LMX1A/TBR1/NKX2-1/NR2E1/EPHA5/FEZF2/NEUROD1/NEUROD6
GO_ENDOPEPTIDASE_REGULATOR_ACTIVITY	GO_ENDOPEPTIDASE_REGULATOR_ACTIVITY	185	-0.437235	-1.28918	0.0294118	1	1	14767	tags=35%, list=26%, signal=26%	PROS1/SERPINA3/SERPINA1/PAPLN/TIMP3/C4B/CPAMD8/SERPINB8/WFIKKN1/AMBP/CSTA/SERPINF2/NGF/HMSD/SERPINA10/NAIP/LTF/SERPINI1/CRB2/VIL1/LEF1/ITIH3/TFAP2B/TNFSF14/SERPINA6/SLPI/LPA/SPINK1/ITIH6/CARD17/AGT/WFDC1/SERPINA11/ITIH1/C5/SPP2/SERPINE3/SPINK7/COL4A3/ITIH5/SPINK14/SPINK8/SERPINA9/CARD18/SERPINA4/SERPINA7/PI3/SPINK4/ITIH2/WFDC12/SMR3A/SPOCK3/SERPINB2/WFIKKN2/SERPINI2/SMR3B/SERPINA12/CSN2/SERPINB10…
GO_REGULATION_OF_CELL_CYCLE_G1_S_PHASE_TRANSITION	GO_REGULATION_OF_CELL_CYCLE_G1_S_PHASE_TRANSITION	191	0.458875	1.45545	0.0294118	1	1	2605	tags=5%, list=5%, signal=5%	MIR515-1/MIR520A/MIR16-2/MIR362/MIR208A/MIR520H/MIR519D/MIR515-2/MIR138-1/MIR138-2
GO_CYCLIC_NUCLEOTIDE_MEDIATED_SIGNALING	GO_CYCLIC_NUCLEOTIDE_MEDIATED_SIGNALING	209	-0.42382	-1.27176	0.0298507	1	1	16370	tags=36%, list=29%, signal=26%	PTK2B/ADRA1D/AHR/PTGIR/NPR2/CALCRL/NPR1/ADCYAP1/CRTC3/ADCY7/ADRB2/PTGER4/GPR62/ADCY6/GPR26/ADGRG1/AQP1/EDNRB/PDE4D/ADCY4/MC2R/PTGER2/GUCY1B1/ADCY5/GPR161/VIP/PEX5L/ADGRD1/MC5R/ADGRB2/GPR61/GPHA2/PDE3A/ADRA1B/FSHR/PDE10A/TSHR/GPER1/PTHLH/IAPP/GUCA2B/PTGER1/NPY2R/ADGRL3/GPR78/PLN/OR51E2/ADRA2A/GUCY2F/RXFP2/ADRB1/OR56A4/PRKG1/PTGFR/PDE11A/AKAP6/SSTR4/ADRB3/MC4R/LGR5/PTGER3/ADCY2/PTH/PDZD3/ADGRG7/ADG…
GO_MUSCLE_CELL_DEVELOPMENT	GO_MUSCLE_CELL_DEVELOPMENT	176	-0.460897	-1.34851	0.0298507	1	1	9008	tags=24%, list=16%, signal=21%	ACTC1/HDAC9/AGT/MYH11/CAPN3/IGF1/TNNT3/MYOM2/SIX1/BCL2/TNNT2/LDB3/SLC8A1/FHOD3/PROX1/SORBS2/AKAP6/LMOD2/PGM5/MYOD1/ALPK2/MIR199B/MIR23A/SGCD/CAPN9/NRAP/CASQ2/MYL2/LMOD3/SYNPO2L/KLHL41/CAV3/MIR199A2/ADRA1A/KLHL40/WFIKKN2/MYOG/MYF6/CSRP3/MYH6/AGTR2/MYF5/MIR1-1
GO_CHONDROCYTE_DIFFERENTIATION	GO_CHONDROCYTE_DIFFERENTIATION	123	-0.474244	-1.34468	0.030303	1	1	19581	tags=49%, list=35%, signal=32%	SNX19/CCN3/BMPR1B/TGFBI/VIT/TGFBR2/LNPK/COL6A3/ACVRL1/SIX2/BMP2/MATN4/SOX9/WNT7A/COL12A1/SCIN/RARB/SULF1/RARG/RUNX1/ADAMTS12/SNAI2/ANXA9/RFLNA/MAF/CCN4/MUSTN1/SMPD3/COL11A1/CHADL/MATN2/LTBP3/COL2A1/SHOX2/WNT2B/HOXA11/TRPS1/COL14A1/MEF2C/GREM1/OSR2/RUNX2/MBL2/PTHLH/GLI3/BMP6/CYTL1/SOX5/NKX3-2/MATN1/NFIB/GDF6/OSR1/ZBTB16/VWA2/FGF9/PTH/GDF5/SOX6/AMELX
GO_GENE_SILENCING_BY_RNA	GO_GENE_SILENCING_BY_RNA	379	0.441431	1.48252	0.030303	1	1	2829	tags=11%, list=5%, signal=10%	MIR527/MIR520C/MIR519E/MIR518A1/MIR515-1/MIR193B/MIR519B/MIR520A/MIR16-2/MIR28/MIR362/MIR96/MIR9-1/MIR518B/MIR518A2/MIR188/MIR208A/MIRLET7A2/MIR212/MIR183/MIR181A1/MIR526A2/MIR520H/MIR520E/MIR526A1/MIR519D/MIR515-2/MIR485/PIWIL3/MIR520B/MIR129-2/MIR138-1/MIR299/MIR572/MIR758/MIR138-2/MIR373/MIR154/MIR329-2/MIR302A
GO_INTRINSIC_COMPONENT_OF_POSTSYNAPTIC_MEMBRANE	GO_INTRINSIC_COMPONENT_OF_POSTSYNAPTIC_MEMBRANE	122	-0.469376	-1.33166	0.030303	1	1	15109	tags=43%, list=27%, signal=31%	GABRB2/EPHA4/CHRNA6/NRP2/EPHA7/NRCAM/PCDH8/ADAM22/NECTIN3/NLGN1/PLPPR4/PTPRO/PRRT1/CHRNB2/GRIN2A/SLITRK1/KCNC1/KCNA3/CDH10/GRID1/CNTN1/FLRT3/LRRC4/CHRM1/SHISA6/CLSTN2/LRFN2/ERBB4/SLC8A3/LRRTM3/GLRA1/SLC6A1/SLC8A1/SORCS3/SLC6A4/CACNG3/KCND3/CHRNA1/NLGN3/LRRC4C/HTR2A/KCNA1/CNTN2/DCC/LRRTM2/CDH9/ADRA1A/CHRND/GRM3/CHRM2/SLITRK3/GABRA1
GO_NCRNA_PROCESSING	GO_NCRNA_PROCESSING	378	0.400536	1.34329	0.030303	1	1	19184	tags=67%, list=34%, signal=45%	FBLL1/PWP2/RNF113B/LIN28B/LIN28A/LYAR/SAGE1/NSUN5/DDX47/CT45A5/KTI12/ZBTB8OS/EMG1/PUS1/UTP14A/GTPBP3/SEPHS1/NOP2/WDR4/CT45A1/WDR12/FP565260.1/POLR3K/ADAT3/RRS1/RPUSD1/DDX21/DHX37/PUSL1/FAM207A/MDN1/TFB2M/AARS2/EBNA1BP2/WDR74/RPP40/EXOSC3/MRM1/NSUN4/RPP25/DDX18/SEPHS2/TRMU/BOP1/RPF2/QTRT2/TRDMT1/MOCS3/DUS3L/MRTO4/PA2G4/WBP11/NOP58/DKC1/EXOSC2/SSB/DDX10/POP7/LAGE3/CPSF4/EXOSC5/NOL10/DUS1L/UTP11/DDX…
GO_NEGATIVE_REGULATION_OF_NEURON_DIFFERENTIATION	GO_NEGATIVE_REGULATION_OF_NEURON_DIFFERENTIATION	222	-0.416816	-1.27416	0.030303	1	1	15080	tags=26%, list=27%, signal=19%	EPHA4/TP73/EPHA7/NFATC4/DLX1/ADCY6/SEMA4F/PPP3CA/GPR37L1/EDNRB/DTX1/SEMA4G/DIXDC1/IRX3/NKX2-2/SEMA3E/WNT5A/NLGN1/CNTN4/DIO3/MIR219A1/PTPRO/DLL1/TLX2/ZNF536/SEMA6D/DKK1/GLI3/PAX6/KIAA0319/NR2F1/OMG/HES5/LRRK2/MEIS1/SHH/ISL2/TNR/STMN2/SEMA3C/ASCL1/SEMA3D/SLC6A4/SLIT2/HOXA2/SEMA5A/NLGN3/MAP2/CNTN2/DCC/SIX3/THRB/POU4F2/LMX1A/OSTN/NR2E1/FEZF2/PHOX2B
GO_RNA_BINDING_INVOLVED_IN_POSTTRANSCRIPTIONAL_GENE_SILENCING	GO_RNA_BINDING_INVOLVED_IN_POSTTRANSCRIPTIONAL_GENE_SILENCING	195	0.476679	1.50132	0.030303	1	1	2829	tags=20%, list=5%, signal=19%	MIR527/MIR520C/MIR519E/MIR518A1/MIR515-1/MIR193B/MIR519B/MIR520A/MIR16-2/MIR28/MIR362/MIR96/MIR9-1/MIR518B/MIR518A2/MIR188/MIR208A/MIRLET7A2/MIR212/MIR183/MIR181A1/MIR526A2/MIR520H/MIR520E/MIR526A1/MIR519D/MIR515-2/MIR485/MIR520B/MIR129-2/MIR138-1/MIR299/MIR572/MIR758/MIR138-2/MIR373/MIR154/MIR329-2/MIR302A
GO_ADENYLATE_CYCLASE_ACTIVATING_G_PROTEIN_COUPLED_RECEPTOR_SIGNALING_PATHWAY	GO_ADENYLATE_CYCLASE_ACTIVATING_G_PROTEIN_COUPLED_RECEPTOR_SIGNALING_PATHWAY	136	-0.433243	-1.24686	0.0307692	1	1	15054	tags=38%, list=27%, signal=28%	ADRA1D/PTGIR/CALCRL/ADCYAP1/ADCY7/ADRB2/PTGER4/ADCY6/GPR26/ADGRG1/PDE4D/ADCY4/MC2R/PTGER2/ADCY5/GPR161/VIP/ADGRD1/MC5R/ADGRB2/GPHA2/ADRA1B/FSHR/TSHR/GPER1/PTHLH/IAPP/PTGER1/ADGRL3/GPR78/PLN/ADRA2A/RXFP2/ADRB1/OR56A4/PTGFR/SSTR4/ADRB3/MC4R/LGR5/PTGER3/ADCY2/PTH/ADGRG7/ADGRE3/UCN3/ADGRG4/ADGRB3/ADRA1A/ADGRF1/GCG/MIR1-1
GO_ALPHA_BETA_T_CELL_ACTIVATION	GO_ALPHA_BETA_T_CELL_ACTIVATION	136	-0.439628	-1.26523	0.0307692	1	1	24604	tags=64%, list=44%, signal=36%	SOCS5/CD86/RELB/TNFSF4/MAPK8IP1/SH3RF1/RC3H1/SYK/BCL11B/ZNF683/STAT6/SASH3/TCIRG1/LGALS9/CD3E/IRF1/LILRB1/PRDM1/FOXP1/MALT1/RUNX3/TBX21/ITK/ELF4/ZFPM1/TWSG1/JAK3/PTPRC/CD274/EBI3/RASAL3/ZAP70/GPR183/RARA/VSIR/ZBTB7B/DOCK2/CD80/GATA3/IL12RB1/EOMES/SLAMF6/NCKAP1L/TGFBR2/IRF4/SPN/CCL19/IL18/RORA/CLEC4A/MYB/PLA2G2D/CCR2/TNFRSF14/ITPKB/RUNX1/NLRP3/PTGER4/ATP7A/CD28/GPR18/FUT7/BCL6/TNFSF8/NFKBIZ/CD160/…
GO_INORGANIC_ANION_TRANSPORT	GO_INORGANIC_ANION_TRANSPORT	166	-0.463218	-1.3243	0.0307692	1	1	16618	tags=37%, list=29%, signal=26%	CLCNKA/NMUR2/BEST4/WNK4/SLC26A5/LRRC8E/TTYH2/SLC13A4/CLIC3/SLC26A2/GLRB/LRRC8C/GABRB2/SLC37A2/GABRE/SLC12A1/SLC4A5/GABRG1/ANO1/GABRR3/ADAMTS8/AQP6/BEST2/ANO9/FXYD1/SLC26A4/SLC1A1/GABRR2/BEST1/FXYD3/SLC26A7/SLC26A3/SLC17A3/ABCB1/SLC26A1/GLRA1/SLC34A3/GABRP/GABRA2/GLRA2/CLIC5/CLIC6/BEST3/SLC22A6/TG/SLC26A9/SLC22A8/GABRG3/CLDN17/CFTR/SLC17A1/GRM5/CLCA2/SLC4A4/CASR/SLC13A1/SLC4A10/GABRA1/CLCA1/CLCA4/…
GO_PIGMENT_GRANULE	GO_PIGMENT_GRANULE	106	-0.456945	-1.27144	0.0307692	1	1	10052	tags=14%, list=18%, signal=12%	SYNGR1/MYRIP/ATP6V1G2/SLC45A2/SYTL2/MLANA/MYH11/OCA2/TH/ITGB3/TYRP1/RAB27B/DCT/SLC24A5/TYR
GO_POSTSYNAPTIC_SPECIALIZATION_MEMBRANE	GO_POSTSYNAPTIC_SPECIALIZATION_MEMBRANE	108	-0.466766	-1.28721	0.0307692	1	1	12299	tags=35%, list=22%, signal=28%	NECTIN3/NLGN1/PLPPR4/PTPRO/CHRNB2/GRIN2A/SLITRK1/GRIK2/GRIK3/GRIA3/CDH10/GRID1/RGS9/LRRC4/CHRM1/SHISA6/CLSTN2/LRFN2/ERBB4/RAPSN/LRRTM3/GLRA1/SORCS3/CACNG3/KCND3/CHRNA1/LRRC4C/GRM1/GRIN2B/GRIK1/DCC/LRRTM2/GRM5/ATP2B2/CHRND/GRIA4/SLITRK3/GABRA1
GO_REGULATION_OF_SYNAPSE_ASSEMBLY	GO_REGULATION_OF_SYNAPSE_ASSEMBLY	107	-0.467681	-1.29063	0.0307692	1	1	13821	tags=36%, list=24%, signal=27%	GHRL/FLRT2/CBLN1/GPC6/ROBO2/WNT5A/NLGN1/NTNG2/SYNDIG1/CHRNB2/SLITRK1/ADGRB2/FZD1/LINGO2/EFNA5/MEF2C/IL1RAPL1/COLQ/DKK1/VSTM5/FLRT3/ADGRL3/IL1RAPL2/SIX1/CLSTN2/LRRN3/NTRK2/LRRTM3/NRXN1/LRRC24/NLGN3/LRTM1/LRRTM2/SLITRK5/ADGRB3/SLITRK6/SLITRK3/CBLN2
GO_CARDIAC_CHAMBER_MORPHOGENESIS	GO_CARDIAC_CHAMBER_MORPHOGENESIS	129	-0.462048	-1.32537	0.03125	1	1	21044	tags=47%, list=37%, signal=30%	HEYL/MESP1/GRHL2/ZFPM1/TBX3/HES1/DLL4/RARA/ADAMTS1/TBX20/TNNC1/RXRA/GATA3/NOTCH2/HEG1/ISL1/TGFBR2/ID2/NRP1/FOXC2/RARB/CHD7/WNT11/TEK/GATA6/NPY5R/FZD2/SMARCD3/CPE/NRP2/TBX2/WNT2/ROBO2/ROBO1/COL11A1/SOX11/WNT5A/FOXC1/SLIT3/SHOX2/MYL3/FZD1/MEF2C/TNNI1/NPY2R/FOXF1/POU4F1/ZFPM2/TNNT2/HAND2/SEMA3C/PROX1/SLIT2/BMP5/TGFB2/TBX5/MYL2/CAV3/MYH7/MYH6/MIR1-1
GO_CARDIAC_MUSCLE_CELL_ACTION_POTENTIAL_INVOLVED_IN_CONTRACTION	GO_CARDIAC_MUSCLE_CELL_ACTION_POTENTIAL_INVOLVED_IN_CONTRACTION	53	-0.615643	-1.55802	0.03125	1	1	10348	tags=42%, list=18%, signal=34%	GPD1L/CTNNA3/KCNQ1/KCNE2/SCN3B/KCNA5/KCNE4/KCNJ2/CACNA1G/SCN4B/KCNE1/KCNJ5/CACNA1C/CACNA1D/MIR328/KCND3/KCNE1B/KCNJ3/CAV3/SCN2B/SCN1A/MIR1-1
GO_CARDIAC_VENTRICLE_DEVELOPMENT	GO_CARDIAC_VENTRICLE_DEVELOPMENT	129	-0.466	-1.33671	0.03125	1	1	21044	tags=45%, list=37%, signal=28%	HEYL/MESP1/GRHL2/ZFPM1/TBX3/TMEM65/LTBP1/HES1/DLL4/TBX20/TNNC1/RXRA/GATA3/HEG1/ISL1/TGFBR2/ID2/FOXC2/CPLANE1/CHD7/WNT11/STRA6/SUFU/NPY5R/FZD2/SMARCD3/CPE/GREB1L/ROBO2/ROBO1/DAND5/COL11A1/SOX11/WNT5A/FOXC1/SLIT3/MYL3/FZD1/MEF2C/TNNI1/NPY2R/KCNK2/FOXF1/POU4F1/MYOCD/ZFPM2/TNNT2/HAND2/XIRP2/SEMA3C/PROX1/SLIT2/TGFB2/TBX5/MYL2/MYH7/MYH6/MIR1-1
GO_CARDIOCYTE_DIFFERENTIATION	GO_CARDIOCYTE_DIFFERENTIATION	154	-0.467054	-1.34361	0.03125	1	1	11250	tags=25%, list=20%, signal=20%	NOX4/PITX2/DLL1/MIR199A1/MEF2C/GREM1/GPER1/DKK1/ACTC1/AGT/MYH11/IGF1/MYOM2/MYOCD/HAND2/SLC8A1/FHOD3/SEMA3C/PROX1/SORBS2/AKAP6/ALPK2/TGFB2/MIR199B/MIR23A/TBX5/SGCD/NRAP/MYL2/CAV3/MIR199A2/ADRA1A/SOX6/CSRP3/MYH6/AGTR2/MIR204/MIR200B/MIR1-1
GO_HEART_GROWTH	GO_HEART_GROWTH	104	-0.477376	-1.32868	0.03125	1	1	8724	tags=23%, list=15%, signal=20%	AGT/IGF1/KCNK2/ERBB4/MEIS1/ZFPM2/PROX1/FGF9/SORBS2/AKAP6/MIR873/TGFB2/MIR199B/MIR23A/TBX5/CAV3/MIR199A2/ADRA1A/FGF20/MYH6/AGTR2/MIR204/MIR200B/MIR1-1
GO_HORMONE_BINDING	GO_HORMONE_BINDING	105	-0.464502	-1.29156	0.03125	1	1	18137	tags=46%, list=32%, signal=31%	C2CD2L/GALR1/ABHD2/CHRM3/VDR/PTH2R/SLC40A1/SHBG/NPR2/MLNR/CALCRL/NPR1/HCRTR1/CHRFAM7A/ALDH1A1/CHRNA6/INHBA/EDNRB/AVPR1A/NR3C1/PIK3R1/EGFR/AR/CHRNB2/MC5R/HCRTR2/LEPR/VIPR1/PRLR/GPER1/VIPR2/GUCY2F/RXFP2/TTR/CHRNA2/CHRNG/NPR3/CHRNA1/MC4R/GHR/SULT2B1/THRB/SCTR/ATP1A2/GLP2R/CHRND/NPY4R2/CCKAR
GO_I_BAND	GO_I_BAND	140	-0.463949	-1.32553	0.03125	1	1	15004	tags=35%, list=27%, signal=26%	MYOM1/SYNC/SMTNL1/KAT2B/PPP3CA/C10orf71/PRICKLE4/PDLIM3/MYOM3/PPP1R12B/PDE4B/FBXO32/SCN3B/MYZAP/MYOZ2/MYL3/SYNPO2/AHNAK2/KCNA5/MYOT/IGFN1/ACTC1/KCNE1/CAPN3/HRC/MYOM2/CACNA1C/CACNA1D/LDB3/SLC8A1/FHOD3/XIRP2/SORBS2/PGM5/JPH2/CACNA1S/NRAP/FBXL22/CASQ2/SYNPO2L/FBP2/CAV3/ADRA1A/KLHL40/KY/CSRP3/SCN1A/MYH7/MYH6
GO_NEURON_PROJECTION_TERMINUS	GO_NEURON_PROJECTION_TERMINUS	140	-0.450528	-1.28718	0.03125	1	1	17918	tags=43%, list=32%, signal=29%	CNGB1/SLC18A2/CDHR3/CHRM3/DRD2/BSN/GRIK5/SNCA/P2RX4/PRKCB/KCNA2/HCN3/ADCYAP1/KCNIP3/ROR1/HTR1B/EPHA4/TANC1/PRRT2/MME/PNOC/DGKI/USH2A/SYT11/PTPRN2/CABP4/KCNC1/GRIK2/PDYN/GRIK3/SCRG1/KCNA3/OPHN1/GPER1/SYP/PENK/FLRT3/CHRM1/UNC13C/KCNK2/TULP1/NTRK2/LRRK2/GLRA1/TSPOAP1/SLC18A3/P2RX3/TH/KCNA1/UCN3/SLC18A1/TNN/CASR/CPLX4/SLC4A10/SLC17A8/SYT4/CHRM2/KCNC2/CPLX3
GO_PHENOL_CONTAINING_COMPOUND_METABOLIC_PROCESS	GO_PHENOL_CONTAINING_COMPOUND_METABOLIC_PROCESS	105	-0.461919	-1.28438	0.03125	1	1	14887	tags=45%, list=26%, signal=33%	SNCA/MAOB/NPR1/LRTOMT/ATP7A/DDC/PRKN/RTL4/DUOX1/ASIP/MAOA/MOXD1/SLC45A2/RNF180/ABAT/WNT5A/DIO3/TPH1/SNCAIP/DIO2/MOXD2P/CHRNB2/GRIN2A/HDC/DBH/DUOXA1/GCNT4/DAO/ZEB2/DIO1/FOXE1/OCA2/BCL2/HAND2/TH/DUOX2/TGFB2/TG/TYRP1/SULT1B1/DUOXA2/TACR3/DCT/AGTR2/IYD/SLC24A5/TYR
GO_POSITIVE_REGULATION_OF_SKELETAL_MUSCLE_TISSUE_DEVELOPMENT	GO_POSITIVE_REGULATION_OF_SKELETAL_MUSCLE_TISSUE_DEVELOPMENT	26	-0.716393	-1.53756	0.03125	1	1	11327	tags=46%, list=20%, signal=37%	SHOX2/DLL1/MEF2C/CYP26B1/BCL2/SHH/MYOD1/LMOD3/MYOG/MYF6/MYF5/MIR1-1
GO_PRESYNAPTIC_MEMBRANE	GO_PRESYNAPTIC_MEMBRANE	157	-0.45637	-1.31073	0.03125	1	1	17451	tags=42%, list=31%, signal=29%	CHRM3/STXBP5/DRD2/APBA1/GRIK5/IL31RA/NTNG1/CDH2/KCNA2/KCTD12/HTR1B/EPHA4/CHRNA6/SLC6A2/DNM1/PRRT2/DGKI/PCDH8/CNTNAP1/SYT11/KCTD8/NTNG2/SNCAIP/CHRNB2/SNAP91/GRIN2A/KCNC1/GRIK2/GRIK3/KCNA3/SCN2A/GPER1/CADM3/SYP/CDH10/CNTN1/SNAP25/IGSF21/CNTNAP4/CHRM1/KCNJ9/UNC13C/SLC1A2/ERBB4/GLRA1/NRXN1/SLC6A1/CACNA1D/SLC6A4/P2RX3/CNTN5/HTR2A/KCNA1/GRIK1/STX19/KCNJ3/CDH9/ADRA1A/KCTD16/GRM3/CNTN6/RIMS1/CHRM2/KCNC2/…
GO_REGULATION_OF_NEUROTRANSMITTER_SECRETION	GO_REGULATION_OF_NEUROTRANSMITTER_SECRETION	105	-0.452172	-1.25728	0.03125	1	1	16875	tags=33%, list=30%, signal=23%	APBA1/GRIK5/WNT7A/CAMK2A/SNCA/MCTP2/PRKCB/HTR1B/CHRNA6/PRKN/MCTP1/PRRT2/HCRT/DGKI/SYT11/ASIC1/NLGN1/SYT9/SNCAIP/CHRNB2/MEF2C/GPER1/SYP/KMO/LRRK2/CACNA1D/HTR2A/TACR2/PPFIA2/ADRA1A/CPLX4/SYT4/RIMS1/CHRM2/CPLX3
GO_SODIUM_ION_TRANSMEMBRANE_TRANSPORTER_ACTIVITY	GO_SODIUM_ION_TRANSMEMBRANE_TRANSPORTER_ACTIVITY	155	-0.465769	-1.34023	0.03125	1	1	14800	tags=42%, list=26%, signal=31%	SLC5A7/SLC6A2/HCN4/SLC12A1/ASIC4/SLC6A18/SLC9B2/FXYD2/SLC4A5/NALCN/TRPM5/ASIC1/SLC5A4/SLC10A6/SLC28A2/SCN3B/SLC9A9/SLC6A12/SLC9A2/GRIK2/SCN11A/SLC5A2/SLC22A1/GRIK3/SCN2A/SLC5A10/SLC5A12/SLC24A4/CACNA1G/SLC1A1/SCN4B/SLC17A2/SLC17A3/SLC5A9/ABCB11/SLC1A2/SLC8A3/SLC22A3/SLC6A13/SLC6A1/SLC10A2/SLC34A3/SLC8A1/SLC24A3/SLC6A7/SLC23A1/SCN3A/SLC6A4/HCN1/SCN7A/ATP4B/SLC6A15/SLC13A2/GRIK1/SLC18A1/SLC4A4/ATP1…
GO_STRUCTURAL_CONSTITUENT_OF_CYTOSKELETON	GO_STRUCTURAL_CONSTITUENT_OF_CYTOSKELETON	105	-0.489695	-1.36161	0.03125	1	1	7449	tags=17%, list=13%, signal=15%	SPTA1/KRT9/ACTBL2/TUBA4B/TUBAL3/SORBS2/KRT17/KRT16/KRT15/KRT20/LOR/KRT5/GFAP/KRT14/KRT84/KRT6A/KRT31/KRT6B
GO_DIGESTIVE_SYSTEM_DEVELOPMENT	GO_DIGESTIVE_SYSTEM_DEVELOPMENT	143	-0.460847	-1.31266	0.031746	1	1	19567	tags=45%, list=35%, signal=30%	REG1A/SOX17/EPHB3/NPY/WDR19/TNF/TGFBR2/KIT/SIX2/RB1/TGFB3/ID2/DCHS1/IGF2/CCDC39/RARB/WLS/WNT11/STRA6/WDPCP/GATA6/ITGB4/AHI1/ALDH1A2/TBX2/PDGFRA/EDNRB/NPHP3/NKX2-2/EGFR/SOX11/WNT5A/CLDN18/SHOX2/HLX/HNF1B/PDGFC/CDX2/CPS1/GLI3/FOXE1/NKX3-2/CCDC40/SPDEF/DNAAF1/HOXA5/TCF21/PTK6/BCL2/FOXF1/FOXL1/FOXF2/ALX4/MYOCD/SHH/PDX1/ASCL1/FGF9/FGF10/FAT4/TGFB2/TP63/AGR2/OTC/NKX2-3
GO_INORGANIC_ANION_TRANSMEMBRANE_TRANSPORT	GO_INORGANIC_ANION_TRANSMEMBRANE_TRANSPORT	115	-0.486525	-1.35	0.031746	1	1	16618	tags=41%, list=29%, signal=29%	CLCNKA/NMUR2/BEST4/SLC26A5/TTYH2/SLC13A4/CLIC3/SLC26A2/GLRB/GABRB2/SLC37A2/GABRE/SLC12A1/GABRG1/ANO1/GABRR3/ADAMTS8/BEST2/ANO9/FXYD1/SLC26A4/SLC1A1/GABRR2/BEST1/FXYD3/SLC26A7/SLC26A3/SLC26A1/GLRA1/GABRP/GABRA2/GLRA2/CLIC5/CLIC6/BEST3/SLC26A9/GABRG3/CLDN17/CFTR/SLC17A1/GRM5/CLCA2/CASR/SLC13A1/GABRA1/CLCA1/CLCA4
GO_INORGANIC_ANION_TRANSMEMBRANE_TRANSPORTER_ACTIVITY	GO_INORGANIC_ANION_TRANSMEMBRANE_TRANSPORTER_ACTIVITY	141	-0.47502	-1.34788	0.031746	1	1	16618	tags=43%, list=29%, signal=30%	CLCNKA/NMUR2/BEST4/SLC26A5/LRRC8E/TTYH2/SLC13A4/CLIC3/SLC26A2/GLRB/LRRC8C/GABRB2/SLC37A2/SLC6A2/GABRE/SLC12A1/SLC4A5/GABRG1/ANO1/GABRR3/ADAMTS8/AQP6/BEST2/SLC22A1/ANO9/FXYD1/SLC26A4/SLC1A1/GABRR2/BEST1/FXYD3/SLC26A7/SLC26A3/SLC17A3/SLC26A1/GLRA1/SLC22A3/SLC34A3/GABRP/GABRA2/GLRA2/SLC6A4/CLIC5/CLIC6/BEST3/SLC22A6/SLC26A9/SLC22A8/GABRG3/SLC18A1/CLDN17/CFTR/SLC17A1/CLCA2/SLC4A4/SLC13A1/SLC4A10/GABRA…
GO_POSITIVE_REGULATION_OF_MYOTUBE_DIFFERENTIATION	GO_POSITIVE_REGULATION_OF_MYOTUBE_DIFFERENTIATION	36	-0.686677	-1.57544	0.031746	1	1	4733	tags=28%, list=8%, signal=25%	MYOD1/LMOD3/CAV3/MYOG/MYF6/MIR206/SMYD1/MYF5/MIR133B/MIR1-1
GO_MRNA_BINDING	GO_MRNA_BINDING	449	0.430306	1.4545	0.0322581	1	1	2829	tags=9%, list=5%, signal=9%	MIR527/MIR520C/MIR519E/MIR518A1/MIR515-1/MIR193B/MIR519B/MIR520A/MIR16-2/MIR28/MIR362/MIR96/MIR9-1/MIR518B/MIR518A2/MIR188/MIR208A/MIRLET7A2/DAZ1/MIR212/MIR183/MIR181A1/MIR526A2/MIR520H/MIR520E/MIR526A1/MIR519D/MIR515-2/MIR485/MIR520B/MIR129-2/MIR138-1/MIR299/MIR572/MIR758/MIR138-2/MIR373/MIR154/MIR329-2/MIR302A
GO_NEGATIVE_REGULATION_OF_MUSCLE_HYPERTROPHY	GO_NEGATIVE_REGULATION_OF_MUSCLE_HYPERTROPHY	34	-0.679503	-1.53306	0.0322581	1	1	4593	tags=18%, list=8%, signal=16%	MIR199B/MLIP/CAV3/MIR199A2/MSTN/MIR1-1
GO_NEURAL_PRECURSOR_CELL_PROLIFERATION	GO_NEURAL_PRECURSOR_CELL_PROLIFERATION	147	-0.463438	-1.3177	0.0322581	1	1	11287	tags=29%, list=20%, signal=23%	FOXO1/SMARCD3/PITX3/ADGRG1/GPR37L1/LIMS2/WNT2/DIXDC1/WNT5A/CX3CR1/LEF1/ELL3/FABP7/ZNF503/GLI3/ZEB2/PAX6/SLC39A5/RASSF10/SOX5/VAX1/GJC2/LRRK2/LHX2/SHH/HHIP/PROX1/ASCL1/SLC6A4/POU3F2/EMX2/KCNA1/LHX5/SIX3/WNT1/EMX1/DCT/POU3F3/TAFA1/OTP/NR2E1/NEUROD4
GO_REGULATION_OF_CELLULAR_AMIDE_METABOLIC_PROCESS	GO_REGULATION_OF_CELLULAR_AMIDE_METABOLIC_PROCESS	464	0.388971	1.3254	0.0322581	1	1	2605	tags=4%, list=5%, signal=4%	MIR16-2/MIR28/MIR96/MIR9-1/MIR518B/MIR208A/MIRLET7A2/DAZ1/MIR212/MIR181A1/PRG3/MIR520E/PIWIL3/MIR520B/MIR138-1/MIR299/AIRE/MIR138-2
GO_REGULATION_OF_MUSCLE_ORGAN_DEVELOPMENT	GO_REGULATION_OF_MUSCLE_ORGAN_DEVELOPMENT	152	-0.47995	-1.36646	0.0322581	1	1	11565	tags=27%, list=20%, signal=22%	TIFAB/SHOX2/DLL1/LEF1/MIR199A1/MEF2C/GREM1/DKK1/FGF3/HDAC9/IGF1/CYP26B1/SIX1/KCNK2/BCL2/ERBB4/MEIS1/MYOCD/ZFPM2/SHH/FGF9/AKAP6/JPH2/MYOD1/MIR873/MIR199B/TBX5/LMOD3/DCANP1/KLHL41/CAV3/MIR199A2/MYOG/MYF6/FGF20/SOX6/MSTN/MYF5/MIR204/MIR200B/MIR1-1
GO_REGULATION_OF_THE_FORCE_OF_HEART_CONTRACTION	GO_REGULATION_OF_THE_FORCE_OF_HEART_CONTRACTION	27	-0.689111	-1.46937	0.0322581	1	1	7715	tags=37%, list=14%, signal=32%	PLN/ADRB1/SLC8A1/MYL2/EDN2/ATP1A2/ADRA1A/CSRP3/MYH7/MYH6
GO_RETINOL_METABOLIC_PROCESS	GO_RETINOL_METABOLIC_PROCESS	44	-0.627474	-1.51082	0.0322581	1	1	12479	tags=45%, list=22%, signal=35%	DGAT2/AKR1B10/RDH5/DHRS9/AKR1C3/PLB1/AKR1B15/ADH1B/TTR/AWAT2/CYP3A7/CYP3A5/ADH1C/ADH1A/ADH6/CYP3A4/BCO1/ADH4/RPE65/ADH7
GO_SYMPORTER_ACTIVITY	GO_SYMPORTER_ACTIVITY	144	-0.461299	-1.31127	0.0322581	1	1	15740	tags=42%, list=28%, signal=30%	SLC38A3/SLC45A1/SLC13A4/SLC1A7/SLC16A14/SLC5A7/SLC6A2/SLC10A7/SLC12A1/SLC16A11/SLC16A12/SLC6A18/SLC16A6/SLC4A5/SLC22A5/SLC2A10/SLC45A2/SLC5A4/SLC10A6/SLC28A2/SLC36A2/SLC46A2/SLC6A12/SLC2A9/SLC5A2/SLC22A1/SLC5A10/SLC5A12/SLC24A4/SLC1A1/SLC16A7/SLC17A2/SLC17A3/SLC5A9/SLC1A2/SLC22A3/SLC6A13/SLC6A1/SLC15A2/SLC10A2/SLC34A3/SLC24A3/SLC6A7/SLC23A1/SLC6A4/SLC17A6/SLC6A15/SLC2A12/SLC13A2/SLC18A1/SLC38A4/S…
GO_ANTIGEN_BINDING	GO_ANTIGEN_BINDING	149	-0.462666	-1.30912	0.0327869	1	1	27232	tags=86%, list=48%, signal=45%	IGHG3/IGHV1-18/LILRB4/IGLV3-21/LILRA1/IGKV3-15/IGHA1/HLA-E/IGHA2/HLA-DRB1/IGHG1/HLA-DRB5/TAP1/IGLC2/TRDC/IGKC/IGHV1-58/IGHV3-15/HLA-DRA/IGLV1-51/IGLV2-14/IGLV1-47/IGHV4-39/IGKV4-1/JCHAIN/IGLV3-1/IGHG2/IGHV4-34/IGHM/IGHV5-51/IGHV3-48/IGLV3-25/TRBC2/IGKV3-20/HLA-F/IGKV1-16/HLA-DPB1/IGLV3-19/IGLL1/IGHV3-33/IGKV1-5/IGHV3-73/IGHV3-30/IGLV1-44/HLA-DPA1/IGLV1-40/IGHG4/IGLV6-57/IGHV1-69D/IGLL5/IGHV3-49/T…
GO_NEGATIVE_REGULATION_OF_CARDIAC_MUSCLE_TISSUE_DEVELOPMENT	GO_NEGATIVE_REGULATION_OF_CARDIAC_MUSCLE_TISSUE_DEVELOPMENT	42	-0.624916	-1.45943	0.0327869	1	1	10974	tags=33%, list=19%, signal=27%	DLL1/MIR199A1/DKK1/FGF3/KCNK2/MEIS1/MIR873/MIR199B/TBX5/CAV3/MIR199A2/SOX6/MIR200B/MIR1-1
GO_NEGATIVE_REGULATION_OF_CARDIAC_MUSCLE_TISSUE_GROWTH	GO_NEGATIVE_REGULATION_OF_CARDIAC_MUSCLE_TISSUE_GROWTH	31	-0.678988	-1.48674	0.0327869	1	1	7574	tags=29%, list=13%, signal=25%	KCNK2/MEIS1/MIR873/MIR199B/TBX5/CAV3/MIR199A2/MIR200B/MIR1-1
GO_NEGATIVE_REGULATION_OF_ORGAN_GROWTH	GO_NEGATIVE_REGULATION_OF_ORGAN_GROWTH	39	-0.655669	-1.51574	0.0327869	1	1	7574	tags=26%, list=13%, signal=22%	KCNK2/MEIS1/SLC6A4/MIR873/MIR199B/TBX5/CAV3/MIR199A2/MIR200B/MIR1-1
GO_BRUSH_BORDER	GO_BRUSH_BORDER	101	-0.48167	-1.32299	0.0333333	1	1	9531	tags=35%, list=17%, signal=29%	SCIN/AMN/FOLR1/ACE2/ATP7A/AQP1/MME/SLC6A18/CYBRD1/SLC22A5/VIL1/PLB1/SLC26A4/SHANK2/PDZK1/SLC26A3/SLC17A3/ITLN1/MYO1A/SLC7A9/SCART1/SLC34A3/CUBN/SLC3A1/ANKS4B/NPC1L1/USH1C/SLC2A2/PDZD3/CDHR2/CDHR5/MYO7B/SLC5A1/SLC22A12/SI
GO_CHEMOATTRACTANT_ACTIVITY	GO_CHEMOATTRACTANT_ACTIVITY	40	-0.660371	-1.53739	0.0333333	1	1	6517	tags=28%, list=12%, signal=24%	FGF7/CCL16/SAA4/GDNF/FGF10/SAA2/CCL15/DEFB4A/DEFB103B/DEFB104B/DEFB130A
GO_DIGESTIVE_SYSTEM_PROCESS	GO_DIGESTIVE_SYSTEM_PROCESS	100	-0.479643	-1.31398	0.0333333	1	1	14640	tags=36%, list=26%, signal=27%	SERPINA3/CRACD/AQP1/GHRL/KCNQ1/SLC22A5/TFF2/OPRK1/AKR1C1/TIFAB/ABCG8/VIL1/PNLIP/PBLD/GCNT3/TLR9/SLC26A7/PTGER1/CHRM1/ADRA2A/FABP1/NPR3/FGF10/NPC1L1/TFF3/SLC2A2/PTGER3/DCANP1/SLC5A1/MUC13/STATH/MUC6/MOGAT2/FABP2/MUC2/NEUROD1
GO_NEGATIVE_REGULATION_OF_SMALL_MOLECULE_METABOLIC_PROCESS	GO_NEGATIVE_REGULATION_OF_SMALL_MOLECULE_METABOLIC_PROCESS	100	-0.482592	-1.32205	0.0333333	1	1	19785	tags=47%, list=35%, signal=31%	PLIN5/CBFA2T3/CNR1/NFKB1/SIK1/PIBF1/DKK3/DKKL1/MIR185/ACACB/GFI1/BMP2/HDAC4/HPCA/PFKFB1/NUPR1/PPARA/SNAI2/CYP27B1/SMPD3/GCK/APOC3/PPARGC1A/DGAT2/MIR548P/ACADL/AKR1C3/LEPR/PID1/MIR33A/ACMSD/CYP7A1/PROX1/MALRD1/C1QTNF3/WNT4/BMP5/UGT1A8/PDZD3/RD3/MIR30C2/MYOG/SERPINA12/MIR132/NR1H4/MIR204/INS
GO_REGULATION_OF_SMOOTH_MUSCLE_CELL_DIFFERENTIATION	GO_REGULATION_OF_SMOOTH_MUSCLE_CELL_DIFFERENTIATION	41	-0.638779	-1.47903	0.0333333	1	1	10082	tags=34%, list=18%, signal=28%	NFATC2/MIR140/GPER1/ZEB1/MYOCD/SHH/FGF9/MIR199B/PRDM6/EREG/MIR125B2/MIR125B1/MIR26A1/MIR1-1
GO_SARCOPLASMIC_RETICULUM_CALCIUM_ION_TRANSPORT	GO_SARCOPLASMIC_RETICULUM_CALCIUM_ION_TRANSPORT	40	-0.635196	-1.47878	0.0333333	1	1	10040	tags=32%, list=18%, signal=27%	TRDN/METTL21C/HRC/PLN/CACNA1C/SLC8A1/AKAP6/CASQ2/CACNG1/ATP1A2/STRIT1/DHRS7C/MIR1-1
GO_DYSTROGLYCAN_BINDING	GO_DYSTROGLYCAN_BINDING	10	-0.829528	-1.49445	0.0338983	1	1	4111	tags=30%, list=7%, signal=28%	MAP2/AGR2/AGR3
GO_GLIAL_CELL_PROJECTION	GO_GLIAL_CELL_PROJECTION	24	-0.686271	-1.44979	0.0338983	1	1	8704	tags=38%, list=15%, signal=32%	MAPT/NFASC/KCNK2/GJB2/CNGA3/SCN7A/AQP4/SLC17A8/SYT4
GO_MICROTUBULE_BUNDLE_FORMATION	GO_MICROTUBULE_BUNDLE_FORMATION	93	-0.485112	-1.29992	0.0338983	1	1	16499	tags=39%, list=29%, signal=27%	CFAP73/CCDC39/DNAAF3/TTLL1/LRRC49/JHY/TPPP/WDR63/CFAP43/TPPP3/DNAH1/TTLL3/ARMC4/CCDC114/CFAP44/DNAI2/RSPH1/CCDC40/RSPH4A/DNAAF1/DNAI1/RP1L1/ZMYND10/CAPN6/DNAJB13/CFAP206/NCKAP5/GAS2L2/SPAG17/DRC1/PIH1D3/HYDIN/DNAH5/MAP2/DNAH7/DCX
GO_MYOBLAST_PROLIFERATION	GO_MYOBLAST_PROLIFERATION	24	-0.688172	-1.4538	0.0338983	1	1	10348	tags=42%, list=18%, signal=34%	KCNA5/ATOH8/IGF1/MEIS2/MYOD1/KLHL41/MSTN/MIR204/MIR133B/MIR1-1
GO_GENE_SILENCING	GO_GENE_SILENCING	468	0.447505	1.51094	0.0344828	1	1	2829	tags=10%, list=5%, signal=9%	MIR527/MIR520C/MIR519E/MIR518A1/MIR515-1/MIR193B/MIR519B/MIR520A/MIR16-2/MIR28/MIR362/MIR96/MIR9-1/MIR518B/MIR518A2/MIR188/MIR208A/MBD3L4/MIRLET7A2/MIR212/MIR183/MIR181A1/MIR526A2/MIR520H/MIR520E/MIR526A1/MBD3L2B/MBD3L3/MBD3L2/MBD3L5/MIR519D/MIR515-2/MIR485/PIWIL3/MIR520B/MIR129-2/MIR138-1/MIR299/MIR572/MIR758/MIR138-2/MIR373/MIR154/MIR329-2/MIR302A
GO_CARDIAC_MUSCLE_CELL_PROLIFERATION	GO_CARDIAC_MUSCLE_CELL_PROLIFERATION	63	-0.565142	-1.44406	0.0350877	1	1	7574	tags=22%, list=13%, signal=19%	KCNK2/ERBB4/MEIS1/ZFPM2/FGF9/MIR873/TGFB2/MIR199B/TBX5/MIR199A2/FGF20/MIR204/MIR200B/MIR1-1
GO_FOREBRAIN_GENERATION_OF_NEURONS	GO_FOREBRAIN_GENERATION_OF_NEURONS	63	-0.537894	-1.37444	0.0350877	1	1	14887	tags=44%, list=26%, signal=33%	ATP7A/NRP2/INHBA/DLX1/ZSWIM6/ROBO2/ROBO1/WNT5A/LEF1/SATB2/DCLK2/GLI3/PAX6/DLX5/HES5/ERBB4/PROX1/ASCL1/SLIT2/LHX5/SOX1/DCT/SLC4A10/TBR1/NKX2-1/OTP/NR2E1/FEZF2
GO_MUSCLE_FIBER_DEVELOPMENT	GO_MUSCLE_FIBER_DEVELOPMENT	63	-0.552411	-1.41153	0.0350877	1	1	17205	tags=48%, list=30%, signal=33%	HDAC4/MYOF/MYO18B/TCAP/RIPOR2/MYOM1/LOX/PPP3CA/WFIKKN1/MYOM3/DNER/MYORG/SHOX2/HDAC9/MYH11/MYOM2/SIX1/BCL2/MYOD1/SGCD/NRAP/MYL2/LMOD3/KLHL41/KLHL40/WFIKKN2/MYOG/MYF6/MYH6/MYF5
GO_NEURAL_RETINA_DEVELOPMENT	GO_NEURAL_RETINA_DEVELOPMENT	68	-0.534036	-1.36949	0.0350877	1	1	16972	tags=47%, list=30%, signal=33%	SOX9/PDE6C/SDK1/RS1/RORB/AHI1/SMARCD3/ATOH7/DLX1/FOXN4/TFAP2A/ROM1/MEGF11/CABP4/DIO3/GNAT2/TFAP2B/DSCAM/NTRK2/IRX5/TRPM1/USH1C/HCN1/TGFB2/SIX3/THRB/POU4F2/SLC17A8/GPM6A/RPE65/NEUROD1/NEUROD4
GO_POSITIVE_REGULATION_OF_BLOOD_CIRCULATION	GO_POSITIVE_REGULATION_OF_BLOOD_CIRCULATION	72	-0.51684	-1.33444	0.0350877	1	1	15501	tags=39%, list=27%, signal=28%	ACE2/AVPR2/SMTNL1/GHRL/PDE4D/KCNQ1/AVPR1A/EDN1/PTGER2/EGFR/SCN3B/PTGS2/DBH/ADRA1B/HRH1/EDN3/SLC1A1/HRC/OR51E2/ADRB1/AVPR1B/HTR2A/TGFB2/EDN2/CASR/ADRA1A/TACR3/MIR1-1
GO_POSITIVE_REGULATION_OF_SYNAPSE_ASSEMBLY	GO_POSITIVE_REGULATION_OF_SYNAPSE_ASSEMBLY	68	-0.528592	-1.35553	0.0350877	1	1	13821	tags=40%, list=24%, signal=30%	GHRL/FLRT2/CBLN1/NLGN1/SYNDIG1/SLITRK1/ADGRB2/LINGO2/EFNA5/IL1RAPL1/VSTM5/FLRT3/ADGRL3/CLSTN2/LRRN3/NTRK2/LRRTM3/NRXN1/LRRC24/NLGN3/LRTM1/LRRTM2/SLITRK5/ADGRB3/SLITRK6/SLITRK3/CBLN2
GO_NEGATIVE_REGULATION_OF_CARDIAC_MUSCLE_CELL_PROLIFERATION	GO_NEGATIVE_REGULATION_OF_CARDIAC_MUSCLE_CELL_PROLIFERATION	20	-0.716375	-1.44166	0.0357143	1	1	7574	tags=40%, list=13%, signal=35%	KCNK2/MEIS1/MIR873/MIR199B/TBX5/MIR199A2/MIR200B/MIR1-1
GO_REGULATION_OF_SKELETAL_MUSCLE_CELL_DIFFERENTIATION	GO_REGULATION_OF_SKELETAL_MUSCLE_CELL_DIFFERENTIATION	20	-0.717946	-1.44482	0.0357143	1	1	10108	tags=35%, list=18%, signal=29%	MEF2C/CYP26B1/SIX1/MYOCD/KLHL41/MSTN/MIR1-1
GO_RETINOL_DEHYDROGENASE_ACTIVITY	GO_RETINOL_DEHYDROGENASE_ACTIVITY	20	-0.718409	-1.44575	0.0357143	1	1	11100	tags=55%, list=20%, signal=44%	RDH5/DHRS9/AKR1C3/ADH1B/SDR9C7/ADH1C/ADH1A/ADH6/DHRS7C/ADH4/ADH7
GO_CELLULAR_GLUCURONIDATION	GO_CELLULAR_GLUCURONIDATION	18	-0.709847	-1.36756	0.0363636	1	1	4980	tags=61%, list=9%, signal=56%	PRKCE/UGT1A4/UGT2A1/UGT2B4/UGT1A8/UGT1A6/UGT1A1/UGT2B28/UGT2B17/UGT2B7/UGT2A3
GO_MYOFIBRIL_ASSEMBLY	GO_MYOFIBRIL_ASSEMBLY	67	-0.549723	-1.40517	0.0363636	1	1	10108	tags=36%, list=18%, signal=29%	MEF2C/LMOD1/ACTC1/MYH11/CAPN3/TNNT3/MYOM2/TNNT2/LDB3/FHOD3/PROX1/LMOD2/PGM5/CAPN9/NRAP/CASQ2/MYL2/LMOD3/SYNPO2L/KLHL41/CAV3/CSRP3/MYH6/MIR1-1
GO_SMOOTH_MUSCLE_CELL_DIFFERENTIATION	GO_SMOOTH_MUSCLE_CELL_DIFFERENTIATION	67	-0.565759	-1.44616	0.0363636	1	1	10108	tags=28%, list=18%, signal=23%	MEF2C/MIR140/GPER1/ITGA8/ZEB1/SIX1/FOXF1/MYOCD/SHH/FGF9/FGF10/WNT4/MIR199B/PRDM6/EREG/MIR125B2/MIR125B1/MIR26A1/MIR1-1
GO_POSITIVE_REGULATION_OF_SMOOTH_MUSCLE_CELL_APOPTOTIC_PROCESS	GO_POSITIVE_REGULATION_OF_SMOOTH_MUSCLE_CELL_APOPTOTIC_PROCESS	17	-0.72311	-1.35582	0.0384615	1	1	52	tags=18%, list=0%, signal=18%	MIR140/IL12B/MIR1-1
GO_RIBONUCLEOPROTEIN_COMPLEX_BIOGENESIS	GO_RIBONUCLEOPROTEIN_COMPLEX_BIOGENESIS	419	0.435209	1.41853	0.0384615	1	1	19667	tags=74%, list=35%, signal=49%	FBLL1/EIF2S3B/PWP2/VCX/RPL3L/LYAR/NOP16/NSUN5/EIF3CL/ZNF593/DDX47/EMG1/SMN1/UTP14A/NOP2/TGS1/EIF3C/MYBBP1A/SMN2/WDR12/FP565260.1/BRIX1/RRS1/PAK1IP1/RPUSD1/DDX21/DHX37/SNRPF/FAM207A/NOC2L/MDN1/NIP7/TFB2M/EBNA1BP2/WDR74/DDX31/PPAN/CEBPZ/NUFIP1/RPP40/EXOSC3/MRM1/GNL2/NSUN4/RPP25/DDX18/GEMIN6/BOP1/SNRPD1/SURF6/RPF2/MPV17L2/MRTO4/PA2G4/WBP11/DENR/GEMIN7/NOP58/DKC1/RPLP0P6/EIF3M/EXOSC2/DDX10/POP7/C1QBP…
GO_RIBOSOME_BIOGENESIS	GO_RIBOSOME_BIOGENESIS	290	0.497938	1.5841	0.0384615	1	1	19667	tags=81%, list=35%, signal=53%	FBLL1/PWP2/VCX/RPL3L/LYAR/NOP16/NSUN5/ZNF593/DDX47/EMG1/UTP14A/NOP2/MYBBP1A/WDR12/FP565260.1/BRIX1/RRS1/PAK1IP1/RPUSD1/DDX21/DHX37/FAM207A/NOC2L/MDN1/NIP7/TFB2M/EBNA1BP2/WDR74/DDX31/PPAN/CEBPZ/RPP40/EXOSC3/MRM1/GNL2/NSUN4/RPP25/DDX18/BOP1/SURF6/RPF2/MPV17L2/MRTO4/PA2G4/WBP11/NOP58/DKC1/RPLP0P6/EXOSC2/DDX10/POP7/C1QBP/EXOSC5/NOL10/UTP11/DDX51/ZNHIT3/LTV1/UTP4/NAF1/UTP6/GAR1/WDR43/WDR36/UTP15/PES1/…
GO_NEGATIVE_REGULATION_OF_LIPOPROTEIN_PARTICLE_CLEARANCE	GO_NEGATIVE_REGULATION_OF_LIPOPROTEIN_PARTICLE_CLEARANCE	16	-0.730357	-1.3828	0.0392157	1	1	3187	tags=44%, list=6%, signal=41%	APOC3/APOC2/MIR199A1/MIR27A/MIR199A2/MIR27B/MIR128-2
GO_PRIMARY_ALCOHOL_CATABOLIC_PROCESS	GO_PRIMARY_ALCOHOL_CATABOLIC_PROCESS	16	-0.713138	-1.3502	0.0392157	1	1	12308	tags=62%, list=22%, signal=49%	AKR1B10/ALDH3B1/AKR1C3/SULT1C4/SULT2A1/SULT1E1/SULT1B1/HAO1/ALDH3B2/ADH7
GO_ANION_TRANSMEMBRANE_TRANSPORTER_ACTIVITY	GO_ANION_TRANSMEMBRANE_TRANSPORTER_ACTIVITY	334	-0.405643	-1.29318	0.0394737	1	1	16017	tags=32%, list=28%, signal=23%	SLC26A5/LRRC8E/SLC51A/SLC38A3/SFXN3/TTYH2/SLC13A4/SLC1A7/CLIC3/SLC26A2/SLC16A14/GLRB/LRRC8C/SLCO2B1/GABRB2/SLC37A2/SLC38A6/SLC6A2/SLC27A1/SLC10A7/GABRE/SLC12A1/SLC16A11/SLC16A12/SLC6A18/SLC16A6/SLC4A5/GABRG1/SLC10A6/SLC36A2/ANO1/GABRR3/ADAMTS8/AQP6/SLC9A9/SLC6A12/SLC2A9/SLC9A2/BEST2/SLC22A1/ANO9/FXYD1/SLC51B/SLC5A12/SLC26A4/SLC24A4/SLC1A1/SLC16A7/GABRR2/BEST1/FXYD3/SLC26A7/SLC26A3/SLC17A3/OCA2/AB…
GO_OLFACTORY_RECEPTOR_ACTIVITY	GO_OLFACTORY_RECEPTOR_ACTIVITY	419	-0.384517	-1.24511	0.0394737	1	1	3426	tags=16%, list=6%, signal=16%	OR2Z1/OR11H6/OR13C5/OR14L1P/OR5AC1/OR5T2/OR4M2/OR4D6/OR2L3/OR51I1/OR1L6/OR2V2/OR4K3/OR12D1/OR4F21/OR9A2/OR2M5/OR2T3/OR12D2/OR10G4/OR1L3/OR51I2/OR6C1/OR52H1/OR2T6/OR6K3/OR2A25/OR4D2/OR1L1/OR2T10/OR52B4/OR4F15/OR6C4/OR2T35/OR2Y1/OR2F2/OR2T34/OR5K1/OR10K1/OR51L1/OR12D3/OR5AN1/OR52Z1/OR10D4P/OR5W2/OR2G3/OR8U1/OR51G2/OR51F2/OR2T7/OR8H2/OR2F1/OR5J2/OR10G3/OR4F6/OR13C9/OR4D10/OR7A17/OR2J1/OR4Q2/OR4K14/O…
GO_DETOXIFICATION_OF_INORGANIC_COMPOUND	GO_DETOXIFICATION_OF_INORGANIC_COMPOUND	17	0.705772	1.52659	0.04	1	1	7133	tags=53%, list=13%, signal=46%	MT1HL1/MT1M/MT1H/MT1B/MT1A/MT1G/MT1F/MT1X/MT1E
GO_NEGATIVE_REGULATION_OF_CELL_DEVELOPMENT	GO_NEGATIVE_REGULATION_OF_CELL_DEVELOPMENT	332	-0.407671	-1.29644	0.04	1	1	17359	tags=32%, list=31%, signal=22%	TRIM46/ID2/S1PR3/BMERB1/ASCL2/SOX9/PRTG/NRP1/WNT7A/SPOCK1/MAG/RGMA/NPR2/PPARA/FBN1/ADCYAP1/EPHA4/TP73/DAAM2/EPHA7/NFATC4/PITX3/DLX1/ADCY6/ADGRG1/RFLNA/SEMA4F/PPP3CA/GPR37L1/EDNRB/NRG3/DTX1/SEMA4G/PI16/MIR181C/FRZB/DIXDC1/IRX3/NKX2-2/STAP1/SOX11/SEMA3E/WNT5A/CLDN18/NLGN1/CNTN4/DIO3/LTF/MIR219A1/PTPRO/DLL1/MIR199A1/TLX2/EFNA5/ZNF536/SEMA6D/PTHLH/DKK1/GLI3/PAX6/VAX1/IGF1/KIAA0319/NR2F1/BCL2/OMG/HES5…
GO_GATED_CHANNEL_ACTIVITY	GO_GATED_CHANNEL_ACTIVITY	343	-0.412287	-1.31347	0.0405405	1	1	16873	tags=40%, list=30%, signal=28%	NOX1/KCNAB3/GRIK5/CLCNKA/NMUR2/KCNS2/PTK2B/P2RX4/KCNH8/CACNB4/KCNA2/HCN3/TTYH2/KCNIP3/KCNK7/SCN9A/CHRFAM7A/CLIC3/FAM155B/KCNJ6/HTR1B/GLRB/GABRB2/KCNIP2/CHRNA6/ANXA9/GABRE/HCN4/HTR3E/KCNH7/AQP1/CNGA4/P2RX7/KCNQ1/KCNMB2/KCNE2/GABRG1/KCNJ10/NALCN/KCNK3/TRPM5/JPH4/ASIC1/SCN3B/ITPR1/ANO1/GABRR3/CHRNB2/GRIN2A/TMC4/KCNB1/KCNC1/CACNA1E/GRIK2/CACNA2D4/SCN11A/KCNIP1/KCNA5/GRIK3/KCNA3/ANO9/KCNE4/SCN2A/IL1RA…
GO_ACTIVE_TRANSMEMBRANE_TRANSPORTER_ACTIVITY	GO_ACTIVE_TRANSMEMBRANE_TRANSPORTER_ACTIVITY	347	-0.393875	-1.25222	0.0416667	1	1	15740	tags=31%, list=28%, signal=22%	SLC38A3/SLC45A1/SLC13A4/SLC1A7/SLC26A2/SLC16A14/SLCO2B1/ATP7A/SLC37A2/SLC5A7/SLC6A2/SLC10A7/ABCG4/SLC12A1/SLC16A11/SLC16A12/SLC6A18/SLC16A6/SLC9B2/FXYD2/SLC4A5/SLC22A5/SLC2A10/ATP6V1G2/SLC45A2/ABCA8/SLC5A4/SLC10A6/SLC28A2/SLC36A2/SLC35E2A/ABCG8/SLC46A2/SLC9A9/SLC6A12/SLC2A9/SLC9A2/ATP8A1/SLC5A2/SLC22A1/ABCA9/SLC35D3/SLC5A10/ABCD2/SLC5A12/ABCA5/SLC26A4/SLC24A4/SLC1A1/SLC16A7/ABCA12/SLC17A2/ATP2C2/…
GO_HEART_MORPHOGENESIS	GO_HEART_MORPHOGENESIS	254	-0.423082	-1.30386	0.0422535	1	1	22016	tags=49%, list=39%, signal=30%	TWIST1/COL5A1/ILK/OLFM1/SOS1/RNF207/LRP2/ADAM15/TBX21/JUN/HEYL/BBS4/MESP1/SETDB2/GRHL2/ZFPM1/EFNA1/SMAD3/MIB1/TBX3/HES1/WNT16/C2CD3/DLL4/RARA/SOX17/NEDD4/ADAMTS1/TBX20/TNNC1/RXRA/GATA3/NOTCH2/EOMES/HEG1/ISL1/TGFBR2/ACVRL1/ASXL1/BMP2/ID2/S1PR1/MICAL2/DCHS1/SOX9/NRP1/ANKRD1/FOXC2/TCAP/NPY1R/CCDC39/RARB/CHD7/WNT11/FOLR1/TEK/GATA6/SUFU/NPY5R/CLDN5/AHI1/FZD2/SMARCD3/SNAI2/CPE/MYOM1/MESP2/ALDH1A2/NRP2/…
GO_LOCOMOTORY_BEHAVIOR	GO_LOCOMOTORY_BEHAVIOR	197	-0.426941	-1.28018	0.0434783	1	1	17357	tags=36%, list=31%, signal=25%	ID2/DRD2/HOXD9/MYO15A/APBA1/KALRN/CELSR1/SEZ6L/NPY1R/SNCA/CHD7/C1QL1/DDHD2/GLRB/SOBP/EPHA4/FOXA2/ATP7A/PRKN/APH1B/OXR1/NOVA1/ASTN1/PAK6/ADAM22/TMOD1/KCNJ10/ADCY5/ZFHX3/OPRK1/ABAT/SELENOP/NTF4/TAL1/CHRNB2/DBH/HOXD10/PRKCE/SNAP25/GPR52/PENK/DSCAM/NPY2R/ADGRL3/HOXB8/HPGDS/LRRK2/GLRA1/MEIS1/NMS/TNR/GDNF/TH/GRM1/NEGR1/PAK5/CNTN2/OTOG/GPR88/GRM5/ATP1A2/ZIC1/CHL1/SLITRK6/LMX1A/SCN1A/SLC4A10/NKX2-1/KLHL1…
GO_ORGAN_GROWTH	GO_ORGAN_GROWTH	196	-0.411868	-1.23196	0.0434783	1	1	11693	tags=24%, list=21%, signal=19%	TENM4/AR/ESR1/HLX/DLL1/MIR199A1/COL14A1/LEPR/MEF2C/MBL2/AGT/DDR2/IGF1/MATN1/KCNK2/RAG2/BCL2/RSPO2/ERBB4/VWA2/MEIS1/ZFPM2/FGF7/MMP13/SHH/PROX1/FGF9/SORBS2/SLC6A4/FGF10/AKAP6/IL7/MIR873/TGFB2/MIR199B/MIR23A/TBX5/CAV3/MIR199A2/ADRA1A/FGF20/MYH6/OSTN/AGTR2/GJE1/MIR204/MIR200B/MIR1-1
GO_POSITIVE_REGULATION_OF_VASCULATURE_DEVELOPMENT	GO_POSITIVE_REGULATION_OF_VASCULATURE_DEVELOPMENT	216	-0.403455	-1.23666	0.0434783	1	1	19672	tags=40%, list=35%, signal=26%	EGR1/ANGPT2/MIR378A/CHRNA7/CTSH/CX3CL1/ANGPT4/ISL1/TGFBR2/CD34/S100A1/KIT/HGF/PIK3R6/HSPB6/ACVRL1/CYP1B1/CHI3L1/TNFSF12/STIM1/PRKCA/SMAD1/AKT3/NRP1/C3/RAPGEF3/FOXC2/PTK2B/PRKCB/ERAP1/SRPX2/TEK/GATA6/RUNX1/LRG1/PDGFB/AQP1/GHRL/MIR99B/TMIGD2/BMPER/FGFBP1/RHOJ/WNT5A/SMOC2/CMA1/ADAM12/PTGS2/PDGFD/CX3CR1/DLL1/MIR199A1/TLR3/VEGFD/MIR140/AGTR1/GREM1/ITGB8/GPER1/TMEM100/PRKD1/HDAC9/C5/MIR150/ANGPTL3/C6/M…
GO_REGULATION_OF_CELL_SUBSTRATE_ADHESION	GO_REGULATION_OF_CELL_SUBSTRATE_ADHESION	204	-0.412408	-1.23841	0.0441176	1	1	26775	tags=66%, list=47%, signal=35%	ITGA5/HAS2/ITGB1BP1/FGA/CDH13/RASA1/DMTN/PTK2/LGALS1/FN1/CASK/LIMS1/LDB1/CARMIL1/JUP/PTPRJ/SLK/FZD7/FBLN2/JAG1/CAMSAP3/VEGFA/NOTCH1/CD36/ARHGEF7/CLASP1/PPM1F/ABL1/MMP12/CCR7/RAC2/GSK3B/DOCK1/MMP14/MAP4K4/CSPG5/FBLN1/PREX1/NINJ1/LRP1/THBS1/TRIOBP/NF1/DLC1/ATXN3L/PTEN/COL1A1/CD3E/SPOCK2/BCAS3/GBP1/PTN/FMN1/ROCK1/SRC/ILK/DISC1/SFRP1/CEACAM6/DDR1/ADAM15/APOD/DUSP22/FZD4/SMAD3/EMP2/BST1/UNC13D/KANK1/P…
GO_REGULATION_OF_PEPTIDE_HORMONE_SECRETION	GO_REGULATION_OF_PEPTIDE_HORMONE_SECRETION	207	-0.404555	-1.21639	0.0441176	1	1	17531	tags=31%, list=31%, signal=21%	STXBP4/PRKCA/GPR68/DRD2/KLF7/RAPGEF3/KALRN/FGB/JAK2/IRS1/CHD7/ADCYAP1/FOXA2/PRKN/DOC2B/PPP3CA/FFAR1/MYRIP/GHRL/CARTPT/SLC9B2/NOS2/GCK/ADCY5/RFX3/EGFR/ILDR1/FFAR3/ABAT/SYTL4/SYT9/ITPR1/ANO1/KCNB1/CACNA1E/EFNA5/TFAP2B/KCNA5/GPER1/PRKCE/SNAP25/SYBU/HFE/CACNA1C/GRP/ADRA2A/BLK/CACNA1D/PDX1/SLC30A8/NKX6-1/SLC2A2/RFX6/NR0B2/UCN3/CFTR/CASR/NR1H4/KCNC2/FAM3D/INS/EPHA5/GCG/NEUROD1
GO_PATTERN_RECOGNITION_RECEPTOR_SIGNALING_PATHWAY	GO_PATTERN_RECOGNITION_RECEPTOR_SIGNALING_PATHWAY	199	-0.41273	-1.23116	0.0447761	1	1	23165	tags=42%, list=41%, signal=25%	GRAMD4/IKBKB/MARCO/IRF1/IFIH1/LY96/RELA/APPL2/TNFAIP3/TRAF6/PIK3C3/CTSS/FCN1/LILRA4/IRGM/APOB/TRIM5/EPG5/NR1H3/TRAF3/AC093012.1/NLRX1/TLR4/RIPK1/CYLD/DHX58/RFTN1/TIRAP/BTK/TANK/S100A1/IRF4/TLR2/GFI1/BIRC3/STING1/FCRL3/FGB/DDX60/USP17L2/CD300LF/RPS6KA3/TICAM1/IRAK2/PTPN22/SCIMP/CTSK/CLEC4E/NOD2/TRIL/TLR1/TLR7/IKBKE/TLR8/RAB7B/LTF/TIFA/ESR1/SLC46A2/TLR6/COLEC12/TLR3/MIR140/IRAK3/PRKCE/SARM1/TLR9/TL…
GO_VOLTAGE_GATED_ION_CHANNEL_ACTIVITY	GO_VOLTAGE_GATED_ION_CHANNEL_ACTIVITY	198	-0.418427	-1.24952	0.0447761	1	1	17471	tags=44%, list=31%, signal=30%	CATSPER2/KCNJ4/KCNE3/GRIN2C/KCNIP4/NOX1/KCNAB3/CLCNKA/KCNS2/PTK2B/KCNH8/CACNB4/KCNA2/HCN3/KCNIP3/KCNK7/SCN9A/CLIC3/KCNJ6/HTR1B/KCNIP2/ANXA9/HCN4/KCNH7/KCNQ1/KCNE2/KCNJ10/NALCN/KCNK3/TRPM5/SCN3B/ANO1/GRIN2A/KCNB1/KCNC1/CACNA1E/CACNA2D4/SCN11A/KCNIP1/KCNA5/KCNA3/KCNE4/SCN2A/IL1RAPL1/KCNJ2/KCNB2/TMC2/SNAP25/CACNA1G/SCN4B/KCNE1/KCNMA1/KCNK10/KCNJ5/KCNQ5/SLC17A3/KCNAB1/CACNA1C/KCNJ9/LRRC55/KCNK2/KCNJ1…
GO_ANTIBIOTIC_METABOLIC_PROCESS	GO_ANTIBIOTIC_METABOLIC_PROCESS	123	-0.461414	-1.3083	0.0454545	1	1	16344	tags=37%, list=29%, signal=26%	SNCA/APOA4/ACSM1/GNE/MAOB/HBD/ALDH1A1/GNPDA2/MPO/DUOX1/HBG1/LPO/NOXA1/EGFR/AKR1B10/HBG2/AKR1C1/ALDH3B1/AKR1C3/ACSS1/DUOXA1/PXDNL/HAL/FTCD/EPX/SULT1C4/MMP3/ADH1B/AKR1C2/HBE1/SULT2A1/AKR1C4/SULT1E1/DUOX2/SULT1B1/ADH1C/ADH1A/ADH6/CYP4B1/DUOXA2/UGT1A1/PCK1/ALDH3B2/ADH4/ADH7
GO_B_CELL_RECEPTOR_SIGNALING_PATHWAY	GO_B_CELL_RECEPTOR_SIGNALING_PATHWAY	118	-0.474965	-1.33929	0.0454545	1	1	26484	tags=82%, list=47%, signal=44%	PIK3CD/ELF2/IGHA2/IGHG1/IGLC2/TRDC/IGKC/IGHV1-58/IGHV3-15/IGHV4-39/ABL1/IGHG2/IGHV4-34/IGHM/IGHV5-51/IGHV3-48/PLEKHA1/TRBC2/IGLL1/IGHV3-33/CD38/IGHV3-73/SYK/CTLA4/IGHV3-30/IGHG4/IGHV1-69D/IGLL5/IGHV3-49/FOXP1/IGLC3/IGHV3-21/CD19/IGHV3-74/IGHV3-11/IGHV3-53/IGHV3-43/IGHV1-69/IGHV3-23/IGHV3-20/IGHV1-24/LAT2/IGHV3-13/LPXN/ITK/ELF1/MNDA/IGHV2-5/IGLC6/PTPRC/CD79B/IGHD/RFTN1/CD79A/IGHV3-64/IGHV4-59/PRKC…
GO_CARDIAC_CHAMBER_DEVELOPMENT	GO_CARDIAC_CHAMBER_DEVELOPMENT	171	-0.437224	-1.26261	0.0454545	1	1	21044	tags=43%, list=37%, signal=27%	HEYL/MESP1/GRHL2/ZFPM1/TBX3/TMEM65/LTBP1/HES1/DLL4/RARA/ADAMTS1/TBX20/TNNC1/RXRA/GATA3/NOTCH2/HEG1/ISL1/TGFBR2/ID2/NRP1/FOXC2/CPLANE1/RARB/CHD7/WNT11/STRA6/TEK/GATA6/SUFU/NPY5R/FZD2/SMARCD3/CPE/NRP2/TBX2/WNT2/GREB1L/NPHP3/ROBO2/ROBO1/DAND5/COL11A1/SOX11/WNT5A/FOXC1/SLIT3/SHOX2/MYL3/FZD1/MEF2C/TNNI1/NPY2R/KCNK2/ADAMTS6/FOXF1/POU4F1/MYOCD/ZFPM2/TNNT2/HAND2/XIRP2/SEMA3C/PROX1/SLIT2/BMP5/TGFB2/TBX5/M…
GO_HEPARIN_BINDING	GO_HEPARIN_BINDING	172	-0.427088	-1.23864	0.0454545	1	1	16989	tags=42%, list=30%, signal=29%	APOA5/PLA2G2D/NRP1/SOD3/AZU1/ANXA4/CCL23/THBS3/FBN1/ADAMTS3/COL16A1/NRP2/MPO/BSPH1/ADGRG1/ANG/CCN4/PRELP/CFH/ELANE/EVA1C/PLA2G5/CLEC3B/LIPG/TNXB/COL11A1/FGFBP1/RSPO3/SMOC2/SERPINA10/LTF/SELP/GREM2/SLIT3/NELL1/ADAMTS8/COL25A1/NELL2/LIPC/ADAMTS5/SAA1/SOST/LPA/COLQ/ECM2/CTSG/LPL/ABI3BP/FGFBP3/ANGPTL3/RSPO2/ELSPBP1/MMP7/FGF7/MPIG6B/FBLN7/FGF9/SLIT2/AOC1/FGF10/LIPI/RSPO1/IMPG2/LRTM1/COL19A1/CCL15/APOH…
GO_ANCHORED_COMPONENT_OF_SYNAPTIC_VESICLE_MEMBRANE	GO_ANCHORED_COMPONENT_OF_SYNAPTIC_VESICLE_MEMBRANE	13	-0.750599	-1.46447	0.0461538	1	1	6546	tags=23%, list=12%, signal=20%	RAB3C/RAB27B/CPLX3
GO_CENTRAL_NERVOUS_SYSTEM_NEURON_DIFFERENTIATION	GO_CENTRAL_NERVOUS_SYSTEM_NEURON_DIFFERENTIATION	184	-0.42531	-1.24681	0.0461538	1	1	15133	tags=34%, list=27%, signal=25%	HOXC10/EPHA4/ATP7A/NRP2/INHBA/DLX1/FOXN4/ZSWIM6/MDGA2/CBLN1/CDH11/WNT2/ROBO2/ROBO1/NKX2-2/PAX7/WNT5A/MNX1/TAL1/CHRNB2/FZD1/FAIM2/OPHN1/WNT9B/HOXD10/SATB2/DKK1/DCLK2/GLI3/ZEB2/PAX6/MAPT/DLX5/PLXNA4/NFIB/HES5/GSX1/NTRK2/ERBB4/POU4F1/SHH/ISL2/PROX1/ASCL1/DBX1/SLIT2/NKX6-1/MAP2/LHX5/GDF7/CNTN2/DCC/WNT1/EMX1/SOX1/LMX1A/SLC4A10/TBR1/NKX2-1/OTP/NR2E1/FEZF2/PHOX2B
GO_ETHANOL_CATABOLIC_PROCESS	GO_ETHANOL_CATABOLIC_PROCESS	13	-0.739746	-1.4433	0.0461538	1	1	7941	tags=46%, list=14%, signal=40%	SULT1C4/SULT2A1/SULT1E1/SULT1B1/ALDH3B2/ADH7
GO_NEGATIVE_REGULATION_OF_HEART_RATE	GO_NEGATIVE_REGULATION_OF_HEART_RATE	13	-0.736855	-1.43766	0.0461538	1	1	9782	tags=38%, list=17%, signal=32%	SPX/PLN/ADRA1A/AGTR2/MIR26A1
GO_VASCULAR_PROCESS_IN_CIRCULATORY_SYSTEM	GO_VASCULAR_PROCESS_IN_CIRCULATORY_SYSTEM	170	-0.433712	-1.24804	0.0461538	1	1	16665	tags=39%, list=29%, signal=27%	ITGA1/HTR1A/FGB/AZU1/FOXC2/ADRA1D/NPR1/TEK/ADCYAP1/ACE2/DOCK5/HTR7/HTR1B/AVPR2/ADRB2/SMTNL1/ADCY6/EPHX2/EDNRB/KCNMB2/AVPR1A/EDN1/SERPINF2/P2RY2/EGFR/FOXC1/VIP/EDNRA/PTGS2/DBH/PDE3A/ADRA1B/KCNA5/HRH1/BDKRB2/AGTR1/GPER1/C2CD4A/EDN3/CPS1/BMP6/KCNMA1/AGT/FGFBP3/ADRA2A/GUCY1A1/KCNMB1/UTS2B/ADRB1/SLC8A1/PRKG1/SLC6A4/SLIT2/ADRB3/AVPR1B/HTR2A/MIR23A/TACR2/EDN2/ATP1A2/CRP/CASR/ADRA1A/AGTR2/INS/MIR153-2
GO_CATALYTIC_STEP_2_SPLICEOSOME	GO_CATALYTIC_STEP_2_SPLICEOSOME	86	0.516823	1.51003	0.0465116	1	1	20661	tags=81%, list=37%, signal=52%	MAGOHB/SNRPF/MAGOH/SNRPA1/SNRPD1/SNRPG/SNRPD3/SF3A3/SNRNP40/RBM8A/LSM3/BCAS2/ALYREF/SNRPE/BUD31/LSM7/SNRPB/SF3A2/EFTUD2/PPIL1/SNRPD2/DDX41/RBM22/PPIE/HNRNPC/SNRPB2/SRRM1/ZCCHC8/SRSF1/EIF4A3/HNRNPA3/SF3B3/HNRNPM/PPIL3/SYF2/AQR/SNRPN/SYNCRIP/FRG1/HNRNPA1/DHX8/RBMX/SART1/SF3A1/HNRNPA2B1/HNRNPK/PABPC1/HNRNPU/CWC15/MTREX/HNRNPH1/PRPF19/SF3B2/SNW1/PRPF8/LSM2/PRPF6/XAB2/CACTIN/DDX23/RALY/HNRNPF/GPATCH1/…
GO_STEROL_BIOSYNTHETIC_PROCESS	GO_STEROL_BIOSYNTHETIC_PROCESS	84	0.442563	1.27922	0.0465116	1	1	469	tags=2%, list=1%, signal=2%	MIR96/MIR183
GO_EXTRACELLULAR_MATRIX_STRUCTURAL_CONSTITUENT	GO_EXTRACELLULAR_MATRIX_STRUCTURAL_CONSTITUENT	165	-0.419459	-1.19513	0.046875	1	1	21966	tags=59%, list=39%, signal=36%	EFEMP1/COL5A1/THBS2/CD4/COL17A1/COL3A1/TUFT1/TECTA/PCOLCE/HSPG2/DSPP/MMRN2/COL5A3/LAMA4/LTBP1/FGL2/LAMB2/POSTN/COL5A2/TINAGL1/TGFBI/EMILIN1/NID2/COL6A3/LTBP2/COL13A1/LTBP4/LUM/CHI3L1/FBLN5/LAMB3/PRG4/COL6A6/COL12A1/EFEMP2/FGB/FRAS1/COL8A1/LAMA2/SRPX2/THBS3/FBN1/MXRA5/MEGF9/COL16A1/PODN/FMOD/COL22A1/DCN/PRELP/MFAP4/MMRN1/TNC/ELN/NPNT/TNXB/COL11A1/CHADL/MATN2/COL2A1/LAMA3/COL25A1/DPT/COL14A1/ASPN/T…
GO_REGULATION_OF_TUBE_SIZE	GO_REGULATION_OF_TUBE_SIZE	140	-0.43975	-1.25639	0.046875	1	1	17156	tags=41%, list=30%, signal=29%	ITGA1/HTR1A/FGB/FOXC2/ADRA1D/NPR1/ADCYAP1/ACE2/DOCK5/HTR7/HTR1B/AVPR2/ADRB2/SMTNL1/ADCY6/EPHX2/EDNRB/KCNMB2/AVPR1A/EDN1/SERPINF2/P2RY2/EGFR/FOXC1/VIP/EDNRA/PTGS2/DBH/ADRA1B/KCNA5/HRH1/BDKRB2/AGTR1/GPER1/WNT9B/EDN3/CPS1/KCNMA1/AGT/ADRA2A/GUCY1A1/KCNMB1/UTS2B/ADRB1/SLC8A1/PRKG1/SLC6A4/ADRB3/AVPR1B/HTR2A/EDN2/ATP1A2/CRP/CASR/ADRA1A/AGTR2/INS/MIR153-2
GO_SENSORY_PERCEPTION_OF_MECHANICAL_STIMULUS	GO_SENSORY_PERCEPTION_OF_MECHANICAL_STIMULUS	167	-0.442262	-1.26549	0.046875	1	1	16360	tags=38%, list=29%, signal=27%	PDZD7/TBL1X/CHD7/P2RX4/SLC26A5/LRTOMT/ROR1/RIPOR2/SOBP/GABRB2/SNAI2/ATP6V1B1/TFAP2A/KCNQ1/USH2A/COL11A1/EYA1/STRC/ESPNL/MYO3B/COL2A1/CHRNB2/USH1G/OTOA/DCDC2/COL11A2/GRAP/OTOGL/SLC26A4/TMC2/TMPRSS3/KCNE1/PGAP1/CABP2/SIX1/MYO1A/GJB2/PIEZO2/OTOS/CEACAM16/CACNA1D/COL4A3/PAX3/USH1C/CLIC5/TH/CNTN5/BARHL1/HTR2A/GJB6/KCNA1/EPYC/OTOR/GRXCR2/OTOG/THRB/POU4F2/ATP2B2/GRM7/SLITRK6/EYA4/SCN1A/POU3F4/SLC17A8
GO_SOLUTE_CATION_SYMPORTER_ACTIVITY	GO_SOLUTE_CATION_SYMPORTER_ACTIVITY	105	-0.446279	-1.24089	0.046875	1	1	14800	tags=39%, list=26%, signal=29%	SLC5A7/SLC6A2/SLC12A1/SLC6A18/SLC4A5/SLC2A10/SLC45A2/SLC5A4/SLC10A6/SLC28A2/SLC36A2/SLC6A12/SLC2A9/SLC5A2/SLC22A1/SLC5A10/SLC5A12/SLC1A1/SLC17A2/SLC17A3/SLC5A9/SLC1A2/SLC22A3/SLC6A13/SLC6A1/SLC15A2/SLC10A2/SLC34A3/SLC6A7/SLC23A1/SLC6A4/SLC6A15/SLC2A12/SLC13A2/SLC18A1/SLC4A4/SLC5A1/SLC13A1/SLC6A14/SLC4A10/SLC17A4
GO_CARDIAC_MUSCLE_CELL_MEMBRANE_REPOLARIZATION	GO_CARDIAC_MUSCLE_CELL_MEMBRANE_REPOLARIZATION	38	-0.625865	-1.45899	0.047619	1	1	10348	tags=34%, list=18%, signal=28%	KCNA5/KCNE4/KCNJ2/SCN4B/KCNE1/KCNJ5/CACNA1D/MIR328/KCND3/KCNE1B/KCNJ3/CAV3/MIR1-1
GO_E_BOX_BINDING	GO_E_BOX_BINDING	51	-0.588363	-1.46669	0.047619	1	1	13424	tags=33%, list=24%, signal=25%	BHLHE41/TCF4/MITF/TAL1/ATOH8/ZEB1/TCF21/HAND2/ASCL1/MYOD1/MYOG/MYF6/NEUROG2/MYF5/NEUROD2/SCRT2/NEUROD1
GO_ISOPRENOID_BINDING	GO_ISOPRENOID_BINDING	36	-0.596937	-1.36955	0.047619	1	1	8040	tags=31%, list=14%, signal=26%	CYP26B1/RBP3/RHO/OPN4/LCN12/RBP2/UGT1A8/RLBP1/UGT1A1/ADH4/ADH7
GO_LUNG_EPITHELIUM_DEVELOPMENT	GO_LUNG_EPITHELIUM_DEVELOPMENT	38	-0.614728	-1.43303	0.047619	1	1	8227	tags=34%, list=15%, signal=29%	SPDEF/NFIB/HOXA5/FGF7/SHH/ASCL1/FGF10/FOXA1/FOXP2/THRB/WNT7B/AGR2/NKX2-1
GO_CHLORIDE_TRANSPORT	GO_CHLORIDE_TRANSPORT	109	-0.479837	-1.30548	0.0483871	1	1	16618	tags=41%, list=29%, signal=29%	CLCNKA/NMUR2/BEST4/WNK4/SLC26A5/TTYH2/CLIC3/SLC26A2/GLRB/GABRB2/GABRE/SLC12A1/GABRG1/ANO1/GABRR3/BEST2/ANO9/FXYD1/SLC26A4/SLC1A1/GABRR2/BEST1/FXYD3/SLC26A7/SLC26A3/ABCB1/SLC26A1/GLRA1/GABRP/GABRA2/GLRA2/CLIC5/CLIC6/BEST3/SLC26A9/GABRG3/CLDN17/CFTR/GRM5/CLCA2/CASR/SLC4A10/GABRA1/CLCA1/CLCA4
GO_COLLAGEN_METABOLIC_PROCESS	GO_COLLAGEN_METABOLIC_PROCESS	109	-0.452225	-1.23036	0.0483871	1	1	15689	tags=50%, list=28%, signal=37%	MMP9/P3H2/UCN/MMP19/CBX8/CST3/F2R/COL5A1/PPARG/CTSS/ITGA2/ADAM15/MMP2/MMP25/ADAMTS2/VSIR/PHYKPL/MMP11/PDGFRB/EMILIN1/COL13A1/MMP1/TGFB3/MYB/ADAMTS3/CTSK/FAP/ADAMTS14/CIITA/MMP28/MFAP4/TNS2/P2RX7/SMPD3/ARG1/TNXB/SERPINF2/TMPRSS6/MMP23B/MMP21/MMP3/MIR218-2/MMP16/MMP7/MIR149/MMP13/WNT4/COL19A1/MMP26/MMP10/PRSS2/AMELX/MMP27/SERPINB7/MIR218-1
GO_ETHANOL_OXIDATION	GO_ETHANOL_OXIDATION	12	-0.785407	-1.49409	0.0483871	1	1	3628	tags=50%, list=6%, signal=47%	ADH1B/ADH1C/ADH1A/ADH6/ADH4/ADH7
GO_GLUCOSIDASE_ACTIVITY	GO_GLUCOSIDASE_ACTIVITY	14	-0.719057	-1.40394	0.0483871	1	1	4683	tags=21%, list=8%, signal=20%	LCT/KL/SI
GO_NEGATIVE_REGULATION_OF_DNA_TEMPLATED_TRANSCRIPTION_ELONGATION	GO_NEGATIVE_REGULATION_OF_DNA_TEMPLATED_TRANSCRIPTION_ELONGATION	14	-0.701911	-1.37046	0.0483871	1	1	6954	tags=21%, list=12%, signal=19%	RNF168/POU4F1/SHH
GO_NEGATIVE_REGULATION_OF_EPITHELIAL_CELL_APOPTOTIC_PROCESS	GO_NEGATIVE_REGULATION_OF_EPITHELIAL_CELL_APOPTOTIC_PROCESS	46	-0.605452	-1.49193	0.0483871	1	1	5990	tags=13%, list=11%, signal=12%	PDX1/SEMA5A/NDNF/NEUROD1/SERPINB13/MIR30E
GO_PEPTIDE_CROSS_LINKING	GO_PEPTIDE_CROSS_LINKING	34	-0.654821	-1.47737	0.0483871	1	1	3736	tags=26%, list=7%, signal=25%	PI3/SPOCK3/NDNF/LOR/SPRR1B/IVL/SPRR1A/KRT1/SPRR2E
GO_REGULATION_OF_MEMBRANE_REPOLARIZATION	GO_REGULATION_OF_MEMBRANE_REPOLARIZATION	35	-0.640609	-1.44973	0.0483871	1	1	10348	tags=34%, list=18%, signal=28%	KCNA5/KCNE4/KCNJ2/SCN4B/KCNE1/CACNA1D/MIR328/AKAP6/CASQ2/KCNE1B/CAV3/MIR1-1
GO_REGULATION_OF_SYNAPSE_MATURATION	GO_REGULATION_OF_SYNAPSE_MATURATION	14	-0.696888	-1.36066	0.0483871	1	1	6861	tags=29%, list=12%, signal=25%	NRXN1/RELN/CAMK2B/NEUROD2
GO_RESPONSE_TO_ELECTRICAL_STIMULUS	GO_RESPONSE_TO_ELECTRICAL_STIMULUS	43	-0.603248	-1.42241	0.0483871	1	1	5020	tags=21%, list=9%, signal=19%	TH/GRM1/TACR2/GJB6/KCNJ3/MYOG/MSTN/NEUROD2/RPE65
GO_URONIC_ACID_METABOLIC_PROCESS	GO_URONIC_ACID_METABOLIC_PROCESS	23	-0.676806	-1.43408	0.0483871	1	1	10180	tags=52%, list=18%, signal=43%	CRYL1/PRKCE/UGT1A4/UGT2A1/UGT2B4/UGT1A8/UGT1A6/UGT1A1/UGT2B28/UGT2B17/UGT2B7/UGT2A3
GO_INTERFERON_GAMMA_PRODUCTION	GO_INTERFERON_GAMMA_PRODUCTION	110	-0.456652	-1.24474	0.0491803	1	1	22926	tags=63%, list=41%, signal=37%	SASH3/TCIRG1/LGALS9/CD3E/LILRB1/IL12RB2/CD244/IL1B/AZI2/GAS6/KLRC4-KLRK1/ITK/ZFPM1/TLR4/CD274/EBI3/RARA/VSIR/TNF/GATA3/IRF8/LTA/IL12RB1/EOMES/ISL1/SLAMF6/AXL/PDCD1LG2/CD96/SPN/SIRPA/IL18/KLRK1/CD47/CCR2/IL18RAP/IL1RL1/PTPN22/IL1R1/BTN3A2/AVPR2/INHBA/IL33/TLR7/RIPK3/BTN3A1/PDE4D/TLR8/PDE4B/WNT5A/CD160/CD226/RASGRP1/IL2/TLR3/IL18R1/HMHB1/IL21/TLR9/VTCN1/IL23R/IL12B/IL36RN/LGALS9B/LGALS9C/PGLYRP4/PG…
GO_NEGATIVE_REGULATION_OF_DEVELOPMENTAL_GROWTH	GO_NEGATIVE_REGULATION_OF_DEVELOPMENTAL_GROWTH	110	-0.486626	-1.32645	0.0491803	1	1	6672	tags=17%, list=12%, signal=15%	KCNK2/MEIS1/ADRB1/TNR/SEMA3C/SEMA3D/SLC6A4/SEMA5A/MIR873/MIR199B/TBX5/MAP2/DCC/CAV3/MIR199A2/MSTN/OSTN/MIR200B/MIR1-1
GO_NEGATIVE_REGULATION_OF_STRIATED_MUSCLE_CELL_APOPTOTIC_PROCESS	GO_NEGATIVE_REGULATION_OF_STRIATED_MUSCLE_CELL_APOPTOTIC_PROCESS	31	-0.65035	-1.42403	0.0491803	1	1	6671	tags=16%, list=12%, signal=14%	MYOCD/HAND2/MIR199B/MIR199A2/MIR30E
GO_POSITIVE_REGULATION_OF_HEART_CONTRACTION	GO_POSITIVE_REGULATION_OF_HEART_CONTRACTION	39	-0.584426	-1.35104	0.0491803	1	1	13650	tags=36%, list=24%, signal=27%	PDE4D/KCNQ1/AVPR1A/EDN1/SCN3B/EDN3/SLC1A1/HRC/ADRB1/TGFB2/EDN2/ADRA1A/TACR3/MIR1-1

## Sheet: Table S10
Supplementary Table 10. Analysis of GO enrichment of NOP2 in UCS. The results with P < 0.05 were screened out.
ID	Description	setSize	enrichmentScore	NES	pvalue	p.adjust	qvalues	rank	leading_edge	core_enrichment
GO_ENDOTHELIAL_CELL_MIGRATION	GO_ENDOTHELIAL_CELL_MIGRATION	252	-0.514351	-1.33109	0.0135135	1	1	2377	tags=4%, list=4%, signal=4%	MIR101-1/GDF2/MIR132/MIR15B/MIR329-2/MIR129-1/MIR495/MIR204/MIR150/MIR640/MIR31
GO_SPROUTING_ANGIOGENESIS	GO_SPROUTING_ANGIOGENESIS	163	-0.61694	-1.49136	0.0142857	1	1	968	tags=7%, list=2%, signal=7%	MIR101-1/MIR30E/MIR132/MIR375/MIR15B/MIR1224/MIR329-2/MIR495/MIR30C1/MIR150/MIR31/MIR377
GO_REGULATION_OF_SPROUTING_ANGIOGENESIS	GO_REGULATION_OF_SPROUTING_ANGIOGENESIS	116	-0.658405	-1.53985	0.0144928	1	1	968	tags=10%, list=2%, signal=10%	MIR101-1/MIR30E/MIR132/MIR375/MIR15B/MIR1224/MIR329-2/MIR495/MIR30C1/MIR150/MIR31/MIR377
GO_BLOOD_VESSEL_ENDOTHELIAL_CELL_MIGRATION	GO_BLOOD_VESSEL_ENDOTHELIAL_CELL_MIGRATION	161	-0.581715	-1.39361	0.0147059	1	1	2377	tags=7%, list=4%, signal=7%	MIR101-1/GDF2/MIR132/MIR15B/MIR329-2/MIR129-1/MIR495/MIR204/MIR150/MIR640/MIR31
GO_NEGATIVE_REGULATION_OF_LIPID_BIOSYNTHETIC_PROCESS	GO_NEGATIVE_REGULATION_OF_LIPID_BIOSYNTHETIC_PROCESS	58	-0.724029	-1.58376	0.0147059	1	1	2810	tags=7%, list=5%, signal=7%	MIR33A/MIR132/MIR204/MIR30C1
GO_HIGH_DENSITY_LIPOPROTEIN_PARTICLE_BINDING	GO_HIGH_DENSITY_LIPOPROTEIN_PARTICLE_BINDING	13	-0.88098	-1.52002	0.0169492	1	1	293	tags=31%, list=1%, signal=31%	TREM2/ABCA1/CD36/MIR30C1
GO_TROPHOBLAST_CELL_MIGRATION	GO_TROPHOBLAST_CELL_MIGRATION	13	-0.887525	-1.53132	0.0169492	1	1	704	tags=15%, list=1%, signal=15%	APELA/MIR15B
GO_NEGATIVE_REGULATION_OF_NIK_NF_KAPPAB_SIGNALING	GO_NEGATIVE_REGULATION_OF_NIK_NF_KAPPAB_SIGNALING	28	-0.764553	-1.52258	0.0178571	1	1	920	tags=18%, list=2%, signal=18%	TRIM40/ADGRG3/NLRP12/MIR132/MIR204
GO_REGULATION_OF_MESODERM_FORMATION	GO_REGULATION_OF_MESODERM_FORMATION	10	-0.937452	-1.52763	0.0178571	1	1	190	tags=20%, list=0%, signal=20%	MIR200C/MIR150
GO_NEGATIVE_REGULATION_OF_FATTY_ACID_METABOLIC_PROCESS	GO_NEGATIVE_REGULATION_OF_FATTY_ACID_METABOLIC_PROCESS	32	-0.762171	-1.50123	0.0181818	1	1	2810	tags=12%, list=5%, signal=12%	MIR33A/MIR132/MIR204/MIR30C1
GO_NEGATIVE_REGULATION_OF_INTERLEUKIN_8_PRODUCTION	GO_NEGATIVE_REGULATION_OF_INTERLEUKIN_8_PRODUCTION	23	-0.783298	-1.54217	0.0185185	1	1	920	tags=22%, list=2%, signal=21%	PTPN22/ELANE/TLR9/MIR132/MIR204
GO_NUCLEAR_TRANSCRIBED_MRNA_POLY_A_TAIL_SHORTENING	GO_NUCLEAR_TRANSCRIBED_MRNA_POLY_A_TAIL_SHORTENING	35	-0.765495	-1.51326	0.0185185	1	1	163	tags=17%, list=0%, signal=17%	TNRC6B/CNOT6L/TOB1/BTG2/CPEB3/MIRLET7A2
GO_POSITIVE_REGULATION_OF_EPITHELIAL_CELL_APOPTOTIC_PROCESS	GO_POSITIVE_REGULATION_OF_EPITHELIAL_CELL_APOPTOTIC_PROCESS	35	-0.775685	-1.53341	0.0185185	1	1	920	tags=11%, list=2%, signal=11%	IL6/AKR1C3/MIR132/MIR375
GO_NEGATIVE_REGULATION_OF_PEPTIDYL_THREONINE_PHOSPHORYLATION	GO_NEGATIVE_REGULATION_OF_PEPTIDYL_THREONINE_PHOSPHORYLATION	20	0.866371	1.7002	0.0192308	1	1	88	tags=5%, list=0%, signal=5%	MIR103A1
GO_NEGATIVE_REGULATION_OF_FATTY_ACID_BIOSYNTHETIC_PROCESS	GO_NEGATIVE_REGULATION_OF_FATTY_ACID_BIOSYNTHETIC_PROCESS	22	-0.851768	-1.64089	0.0196078	1	1	2810	tags=18%, list=5%, signal=17%	MIR33A/MIR132/MIR204/MIR30C1
GO_CHROMATIN_DISASSEMBLY	GO_CHROMATIN_DISASSEMBLY	21	-0.818978	-1.54324	0.0204082	1	1	3522	tags=10%, list=6%, signal=9%	TNP1/H2BC1
GO_POSITIVE_REGULATION_OF_ENDOTHELIAL_CELL_APOPTOTIC_PROCESS	GO_POSITIVE_REGULATION_OF_ENDOTHELIAL_CELL_APOPTOTIC_PROCESS	21	-0.841849	-1.58634	0.0204082	1	1	920	tags=14%, list=2%, signal=14%	AKR1C3/MIR132/MIR375
GO_PROTEIN_DNA_COMPLEX_DISASSEMBLY	GO_PROTEIN_DNA_COMPLEX_DISASSEMBLY	21	-0.810574	-1.5274	0.0204082	1	1	3522	tags=10%, list=6%, signal=9%	TNP1/H2BC1
GO_POSITIVE_REGULATION_OF_CELL_AGING	GO_POSITIVE_REGULATION_OF_CELL_AGING	17	0.827864	1.52582	0.0222222	1	1	280	tags=6%, list=0%, signal=6%	MIR217
GO_NEGATIVE_REGULATION_OF_HISTONE_MODIFICATION	GO_NEGATIVE_REGULATION_OF_HISTONE_MODIFICATION	42	0.680581	1.5144	0.0227273	1	1	3090	tags=7%, list=5%, signal=7%	MIR182/EZHIP/PAX5
GO_REGULATION_OF_PEPTIDYL_THREONINE_PHOSPHORYLATION	GO_REGULATION_OF_PEPTIDYL_THREONINE_PHOSPHORYLATION	47	0.625059	1.40614	0.0243902	1	1	88	tags=2%, list=0%, signal=2%	MIR103A1
GO_REGULATION_OF_ACTION_POTENTIAL	GO_REGULATION_OF_ACTION_POTENTIAL	52	0.646488	1.42651	0.027027	1	1	497	tags=4%, list=1%, signal=4%	MIR208A/NPS
GO_REGULATION_OF_EPITHELIAL_CELL_MIGRATION	GO_REGULATION_OF_EPITHELIAL_CELL_MIGRATION	270	-0.500807	-1.26663	0.0277778	1	1	2377	tags=4%, list=4%, signal=4%	MIR101-1/GDF2/MIR132/MIR15B/MIR329-2/MIR129-1/MIR495/MIR204/MIR150/MIR640/MIR31
GO_REGULATION_OF_VASCULAR_SMOOTH_MUSCLE_CELL_PROLIFERATION	GO_REGULATION_OF_VASCULAR_SMOOTH_MUSCLE_CELL_PROLIFERATION	72	0.607829	1.37334	0.0294118	1	1	3545	tags=8%, list=6%, signal=8%	MIR182/MIR208A/ADIPOQ/MIR96/MIR4632/TERT
GO_NEGATIVE_REGULATION_OF_BLOOD_VESSEL_ENDOTHELIAL_CELL_MIGRATION	GO_NEGATIVE_REGULATION_OF_BLOOD_VESSEL_ENDOTHELIAL_CELL_MIGRATION	63	-0.66365	-1.45618	0.0298507	1	1	2288	tags=13%, list=4%, signal=12%	GDF2/MIR132/MIR15B/MIR329-2/MIR129-1/MIR495/MIR204/MIR640
GO_RNA_POLYMERASE_CORE_ENZYME_BINDING	GO_RNA_POLYMERASE_CORE_ENZYME_BINDING	60	-0.633937	-1.37581	0.0298507	1	1	2810	tags=5%, list=5%, signal=5%	MIRLET7I/MIR33A/MIR375
GO_NEGATIVE_REGULATION_OF_EPITHELIAL_CELL_MIGRATION	GO_NEGATIVE_REGULATION_OF_EPITHELIAL_CELL_MIGRATION	97	-0.62837	-1.44392	0.030303	1	1	2288	tags=12%, list=4%, signal=12%	AGTR2/MIR196A2/PTPRR/MIR410/GDF2/MIR132/MIR15B/MIR329-2/MIR129-1/MIR495/MIR204/MIR640
GO_ENDOTHELIAL_CELL_APOPTOTIC_PROCESS	GO_ENDOTHELIAL_CELL_APOPTOTIC_PROCESS	61	-0.712559	-1.53306	0.0307692	1	1	968	tags=8%, list=2%, signal=8%	TEK/MIR30E/MIR132/MIR375/MIR495
GO_MONONUCLEAR_CELL_MIGRATION	GO_MONONUCLEAR_CELL_MIGRATION	88	-0.606865	-1.36257	0.03125	1	1	15972	tags=44%, list=28%, signal=32%	THBS1/CSF1/CCL3L3/TNFRSF11A/CCL3/PDGFD/C5AR1/MOSPD2/DUSP1/PECAM1/CCL8/CCR2/CCL4/FLT1/CCL19/CCL21/JAML/SLAMF8/CCR1/C3AR1/CMKLR1/CCL13/CXCL17/IL6/CCL18/PLG/GREM1/S100A12/CCL16/FPR2/TNFSF11/S100A7/CCL23/CCL24/CCL14/CCL27/DEFB104B/DEFB104A/H2BC1
GO_REGULATION_OF_INTERLEUKIN_6_MEDIATED_SIGNALING_PATHWAY	GO_REGULATION_OF_INTERLEUKIN_6_MEDIATED_SIGNALING_PATHWAY	12	-0.860756	-1.49585	0.0327869	1	1	163	tags=25%, list=0%, signal=25%	MIR125B1/MIRLET7A2/MIR99A
GO_ALDEHYDE_BIOSYNTHETIC_PROCESS	GO_ALDEHYDE_BIOSYNTHETIC_PROCESS	15	-0.804389	-1.43811	0.0333333	1	1	3219	tags=20%, list=6%, signal=19%	PNPO/CYP11B1/CYP11B2
GO_CHEMOATTRACTANT_ACTIVITY	GO_CHEMOATTRACTANT_ACTIVITY	40	-0.691095	-1.41767	0.0344828	1	1	8574	tags=22%, list=15%, signal=19%	SAA4/CCL16/SAA2/VEGFD/FGF10/DEFB109B/DEFB4A/DEFB104B/DEFB104A
GO_NEGATIVE_REGULATION_OF_AMYLOID_PRECURSOR_PROTEIN_CATABOLIC_PROCESS	GO_NEGATIVE_REGULATION_OF_AMYLOID_PRECURSOR_PROTEIN_CATABOLIC_PROCESS	16	-0.791962	-1.43909	0.0344828	1	1	613	tags=44%, list=1%, signal=43%	CLU/CHRNA7/ROCK1/IGF1/SORL1/SPON1/MIR107
GO_NEGATIVE_REGULATION_OF_PROTEIN_SERINE_THREONINE_KINASE_ACTIVITY	GO_NEGATIVE_REGULATION_OF_PROTEIN_SERINE_THREONINE_KINASE_ACTIVITY	136	0.490802	1.25565	0.0344828	1	1	1770	tags=2%, list=3%, signal=2%	MIR103A1/DEFB114/ADIPOQ
GO_REGULATION_OF_ENDOTHELIAL_CELL_DIFFERENTIATION	GO_REGULATION_OF_ENDOTHELIAL_CELL_DIFFERENTIATION	41	-0.693473	-1.41234	0.0350877	1	1	5712	tags=12%, list=10%, signal=11%	XDH/MIR199B/GDF2/MIR495/MIR150
GO_ALDOSTERONE_METABOLIC_PROCESS	GO_ALDOSTERONE_METABOLIC_PROCESS	10	-0.858452	-1.39889	0.0357143	1	1	3219	tags=20%, list=6%, signal=19%	CYP11B1/CYP11B2
GO_INTERLEUKIN_6_MEDIATED_SIGNALING_PATHWAY	GO_INTERLEUKIN_6_MEDIATED_SIGNALING_PATHWAY	28	-0.753575	-1.50072	0.0357143	1	1	163	tags=14%, list=0%, signal=14%	MIR125B1/ST18/MIRLET7A2/MIR99A
GO_NEGATIVE_REGULATION_OF_INTERLEUKIN_6_MEDIATED_SIGNALING_PATHWAY	GO_NEGATIVE_REGULATION_OF_INTERLEUKIN_6_MEDIATED_SIGNALING_PATHWAY	10	-0.869303	-1.41657	0.0357143	1	1	163	tags=30%, list=0%, signal=30%	MIR125B1/MIRLET7A2/MIR99A
GO_PROSTANOID_BIOSYNTHETIC_PROCESS	GO_PROSTANOID_BIOSYNTHETIC_PROCESS	28	-0.724645	-1.4431	0.0357143	1	1	920	tags=11%, list=2%, signal=11%	IL1B/MIR132/MIR204
GO_NEGATIVE_REGULATION_OF_DNA_REPLICATION	GO_NEGATIVE_REGULATION_OF_DNA_REPLICATION	34	-0.699987	-1.37276	0.037037	1	1	2725	tags=38%, list=5%, signal=36%	PDS5A/TIMELESS/WAPL/TERF1/BRCA2/FBXO5/ZRANB3/MSH3/ATG7/BCL6/SLFN11/ENPP7/GDF2
GO_LEUKOCYTE_CHEMOTAXIS	GO_LEUKOCYTE_CHEMOTAXIS	221	-0.51955	-1.33465	0.04	1	1	18397	tags=51%, list=33%, signal=35%	WNT5A/SCG2/CD74/STAP1/SERPINE1/IL6R/ANO6/PDE4D/MTUS1/CXCL10/PTPRO/CYP7B1/TGFB2/CCL22/MMP28/PDGFB/PF4V1/VAV3/CXCL14/ANXA1/SYK/TIRAP/LYST/THBS1/CSF1/CCL3L3/C5/TNFRSF11A/S100A8/CCL3/C5AR1/MOSPD2/CH25H/IL10/DUSP1/MPP1/EDN1/ITGA9/F2RL1/FFAR2/SWAP70/KIT/ITGA1/CXCL3/PTK2B/SAA1/EDN2/ADGRE2/PDE4B/CXCL2/ITGB2/SLC12A2/CCL8/BST1/LGALS9/CCR2/VAV1/THBS4/CXCL8/CCL4/F7/GPR183/CXCL6/CCR7/SFTPD/CXCL11/FLT1/CCL19/C…
GO_NEGATIVE_REGULATION_OF_CELLULAR_AMIDE_METABOLIC_PROCESS	GO_NEGATIVE_REGULATION_OF_CELLULAR_AMIDE_METABOLIC_PROCESS	208	-0.528471	-1.33615	0.04	1	1	2377	tags=5%, list=4%, signal=5%	MIR101-1/PRG3/MIR132/MIR15B/MIR28/MIR107/MIR299/MIR204/MIRLET7A2/MIR31/MIR365A
GO_REGULATION_OF_ENDOTHELIAL_CELL_MIGRATION	GO_REGULATION_OF_ENDOTHELIAL_CELL_MIGRATION	207	-0.539709	-1.36721	0.04	1	1	2377	tags=5%, list=4%, signal=5%	MIR101-1/GDF2/MIR132/MIR15B/MIR329-2/MIR129-1/MIR495/MIR204/MIR150/MIR640/MIR31
GO_POSITIVE_REGULATION_OF_CHOLESTEROL_METABOLIC_PROCESS	GO_POSITIVE_REGULATION_OF_CHOLESTEROL_METABOLIC_PROCESS	10	0.879689	1.51413	0.0434783	1	1	2690	tags=20%, list=5%, signal=19%	MIR182/MIR96
GO_REGULATION_OF_HISTONE_DEACETYLASE_ACTIVITY	GO_REGULATION_OF_HISTONE_DEACETYLASE_ACTIVITY	10	0.876805	1.50917	0.0434783	1	1	293	tags=10%, list=1%, signal=10%	MIR182
GO_RELAXATION_OF_SMOOTH_MUSCLE	GO_RELAXATION_OF_SMOOTH_MUSCLE	10	0.877436	1.51025	0.0434783	1	1	18	tags=10%, list=0%, signal=10%	MIR153-1
GO_REVERSIBLE_DIFFERENTIATION	GO_REVERSIBLE_DIFFERENTIATION	10	0.876868	1.50928	0.0434783	1	1	293	tags=10%, list=1%, signal=10%	MIR182
GO_NEGATIVE_REGULATION_OF_SPROUTING_ANGIOGENESIS	GO_NEGATIVE_REGULATION_OF_SPROUTING_ANGIOGENESIS	57	-0.657314	-1.43623	0.0441176	1	1	968	tags=19%, list=2%, signal=19%	MIR138-2/MIR34C/MIR410/MIR34B/MIR30E/MIR375/MIR15B/MIR329-2/MIR495/MIR30C1/MIR377
GO_DEDIFFERENTIATION	GO_DEDIFFERENTIATION	11	0.825274	1.40401	0.0465116	1	1	293	tags=9%, list=1%, signal=9%	MIR182
GO_POSITIVE_REGULATION_OF_ACTION_POTENTIAL	GO_POSITIVE_REGULATION_OF_ACTION_POTENTIAL	11	0.848936	1.44426	0.0465116	1	1	497	tags=9%, list=1%, signal=9%	NPS
GO_POSITIVE_REGULATION_OF_CYTOPLASMIC_TRANSLATION	GO_POSITIVE_REGULATION_OF_CYTOPLASMIC_TRANSLATION	11	0.875609	1.48964	0.0465116	1	1	674	tags=9%, list=1%, signal=9%	ZCCHC13
GO_POSITIVE_REGULATION_OF_SYNAPTIC_TRANSMISSION_GABAERGIC	GO_POSITIVE_REGULATION_OF_SYNAPTIC_TRANSMISSION_GABAERGIC	12	0.823073	1.45008	0.0487805	1	1	2576	tags=17%, list=5%, signal=16%	NPS/CA7
GO_REGULATION_OF_DEACETYLASE_ACTIVITY	GO_REGULATION_OF_DEACETYLASE_ACTIVITY	12	0.868182	1.52955	0.0487805	1	1	293	tags=8%, list=1%, signal=8%	MIR182
GO_PRIMARY_ALCOHOL_BIOSYNTHETIC_PROCESS	GO_PRIMARY_ALCOHOL_BIOSYNTHETIC_PROCESS	12	-0.847532	-1.47287	0.0491803	1	1	3219	tags=17%, list=6%, signal=16%	CYP11B1/CYP11B2

[truncated: 3 more sheets: Table S11, Table S12, Table S13]
